# Supplementary material for: Promoter Complexity and Tissue-Specific Expression of Stress Response Components in Mytilus galloprovincialis, a Sessile Marine Invertebrate Species
Source: PLoS Comput Biol. 2010 Jul 8;6(7):e1000847. doi: 10.1371/journal.pcbi.1000847 (PMC2900285; doi:10.1371/journal.pcbi.1000847)
Supplement: Protocol S1 — 18 Supplement files plus an index file: 3 Supplementary figures, 2 Supplementary tables - referenced in text as Protocol S1; index provided with an explanation of the directory contents. (5.18 MB ZIP) [file pcbi.1000847.s001.zip]

Archive with 26 entries (23 files):
- SUPPLEMENTS18/
- SUPPLEMENTS18/.DS_Store
- __MACOSX/
- __MACOSX/SUPPLEMENTS18/
- __MACOSX/SUPPLEMENTS18/._.DS_Store
- SUPPLEMENTS18/SupplementIndex.rtf
- SUPPLEMENTS18/SupplFigure1.txt
- SUPPLEMENTS18/SupplFigure2.1a.pdf
- SUPPLEMENTS18/SupplFigure2.1a.webarchive
- SUPPLEMENTS18/SupplFigure2.1b.fasta
- SUPPLEMENTS18/SupplFigure2.1c.png
- SUPPLEMENTS18/SupplFigure2.2a.pdf
- SUPPLEMENTS18/SupplFigure2.2a.webarchive
- SUPPLEMENTS18/SupplFigure2.2b.fasta
- SUPPLEMENTS18/SupplFigure2.2c.png
- SUPPLEMENTS18/SupplFigure2.2d.fasta
- SUPPLEMENTS18/SupplFigure2.3a.pdf
- SUPPLEMENTS18/SupplFigure2.3a.webarchive
- SUPPLEMENTS18/SupplFigure2.4a.pdf
- SUPPLEMENTS18/SupplFigure2.4a.webarchive
- SUPPLEMENTS18/SupplFigure3a.pdf
- SUPPLEMENTS18/SupplFigure3a.webarchive
- SUPPLEMENTS18/SupplTable1-HspClassNetwork.xls
- __MACOSX/SUPPLEMENTS18/._SupplTable1-HspClassNetwork.xls
- SUPPLEMENTS18/SupplTable2-HspClassNetwork.txt
- ._SUPPLEMENTS18
