# Supplementary material for: Promoter Complexity and Tissue-Specific Expression of Stress Response Components in Mytilus galloprovincialis, a Sessile Marine Invertebrate Species
Source: PLoS Comput Biol. 2010 Jul 8;6(7):e1000847. doi: 10.1371/journal.pcbi.1000847 (PMC2900285; doi:10.1371/journal.pcbi.1000847)
Supplement: Protocol S1 — 18 Supplement files plus an index file: 3 Supplementary figures, 2 Supplementary tables - referenced in text as Protocol S1; index provided with an explanation of the directory contents. (5.18 MB ZIP) [file pcbi.1000847.s001.zip › SUPPLEMENTS18/SupplFigure1.txt]

>gi|205362631|emb|AJ586906.3| Mytilus galloprovincialis hsp90-2 gene for heat shock protein 90
1 [1412 .. 1431] GTGAACTAGTCCATGCATGA (score=2.71)
2 [2967 .. 2986] AGGAATATATCTGGGAATCA (score=2.09)
>gi|205362523|emb|AM236589.2| Mytilus galloprovincialis hsp90-1 gene for heat shock protein 90, exons 1-9
1 [1413 .. 1432] GTGAACTAGTCCATGCATGA (score=2.71)
2 [2966 .. 2985] AGGAATATATCTGGGAATCA (score=2.09)
>gi|151573942|gb|EF687776.1| Crassostrea gigas heat shock protein 90 mRNA, complete cds
>gi|109689147|emb|AM283515.1| Haliotis tuberculata mRNA for 84kDa heat shock protein (hsp84 gene) 
>gi|148887774|gb|EF621884.1| Haliotis asinina Hsp90A mRNA, complete cds
1 [451 .. 470] GCAGGCAGGTGCTGACATCT (score=3.74)
>gi|153793257|gb|EF532406.1| Argopecten irradians heat shock protein 90 mRNA, complete cds 
>gi|38146756|gb|AY362761.1| Chlamys farreri heat shock protein 90 mRNA, complete cds
1 [2132 .. 2151] ATGATCAAGCTCGGACTTGG (score=3.14)
>gi|159576741|dbj|AB367527.1| Solea senegalensis HSP90AB mRNA for cytosolic heat shock protein 90 beta, complete cds
1 [1573 .. 1592] CTGTACATGACCGAGCCAAT (score=2.03)
2 [2475 .. 2494] TGGAAAATGTGTGAACATGG (score=2.60)
>gi|226442054|gb|FJ798090.1| Pteromalus puparum heat shock protein 90 (hsp90) mRNA, complete cds
>gi|194245630|gb|EU831278.1| Laternula elliptica heat shock protein 90 mRNA, complete cds
>gi|110226523|gb|DQ662234.1| Paralichthys olivaceus heat shock protein 90 beta (Hsp90beta) mRNA, complete cds
1 [78 .. 97] AACAAGATGCCTGGAGAAAT (score=2.18)
2 [1698 .. 1717] CTGGAGCTGCCTGAGGATGA (score=2.95)
>gi|197246522|gb|BC169144.1| Xenopus tropicalis heat shock protein 90kDa alpha (cytosolic), class A member 1, gene 1, mRNA (cDNA clone MGC:189606 IMAGE:8858026), complete cds 
>gi|61656600|emb|AJ890081.1| Delia antiqua mRNA for Hsp90 protein
1 [1791 .. 1810] TTGGAATTGCCCGAAGATGA (score=3.08)
>gi|77681408|ref|NM_001016282.2| Xenopus (Silurana) tropicalis heat shock protein 90kDa alpha (cytosolic), class A member 1, gene 1 (hsp90aa1.1), mRNA 
>gi|156544503|ref|XM_001605141.1| PREDICTED: Nasonia vitripennis similar to heat shock protein 90 (LOC100117412), mRNA
1 [1242 .. 1261] CAAGAAATGTCTGGAACTTT (score=2.94)
>gi|37787286|gb|AY214170.1| Paralichthys olivaceus heat shock protein 90 beta mRNA, complete cds 
>gi|257357664|dbj|AB517670.1| Coturnix japonica HSP90AA1 mRNA for heat shock protein 90kDa alpha (cytosolic), class A member 1, complete cds 
>gi|30313868|gb|AY222612.1| Astyanax mexicanus heat shock protein 90 alpha (HSP90a) mRNA, complete cds
1 [117 .. 136] CCAAAGATGCCAGAGAAAGC (score=3.44)
2 [852 .. 871] AAAGACAAGCCCAAGATTGA (score=4.11)
3 [2235 .. 2254] GAGGACATGCCTGTCCTGGA (score=3.51)
>gi|224051738|ref|XM_002200572.1| PREDICTED: Taeniopygia guttata similar to heat shock protein 90a (LOC100226844), mRNA 
>gi|37623886|gb|AY395632.1| Dicentrarchus labrax HSP-90 mRNA, complete cds 
>gi|194715394|gb|EU412475.1| TSA: Hippoglossus hippoglossus all_halibut.1449.C1 mRNA sequence 
>gi|54673762|gb|BC085120.1| Rattus norvegicus heat shock protein 90, alpha (cytosolic), class A member 1, mRNA (cDNA clone MGC:105293 IMAGE:7114546), complete cds 
>gi|48734826|gb|BC072489.1| Rattus norvegicus heat shock protein 90, alpha (cytosolic), class A member 1, mRNA (cDNA clone MGC:91423 IMAGE:7105514), complete cds 
>gi|28916694|ref|NM_175761.2| Rattus norvegicus heat shock protein 90, alpha (cytosolic), class A member 1 (Hsp90aa1), mRNA 
>gi|157954046|ref|NM_001109785.1| Gallus gallus heat shock protein 90kDa alpha (cytosolic), class A member 1 (HSP90AA1), mRNA 
>gi|114636737|ref|XR_019791.1| PREDICTED: Pan troglodytes heat shock 90kDa protein 1, alpha-like 3 (HSP90AA2), mRNA 
>gi|63515|emb|X07265.1| Chicken mRNA for 90kDa heat shock protein 
>gi|156124927|gb|EU099575.1| Scophthalmus maximus heat shock protein 90 (HSP90) mRNA, complete cds 
>gi|242023858|ref|XM_002432303.1| Pediculus humanus corporis Hsp90 protein, putative, mRNA 
>gi|37594779|gb|AY423488.1| Opistophthalmus carinatus Hsp90 (HSP90) mRNA, complete cds
1 [42 .. 61] AGCAAGATGCCTGAAGAAGT (score=2.84)
>gi|147900509|ref|NM_001092129.1| Xenopus laevis MGC82579 protein (MGC82579), mRNA 
>gi|146134469|ref|NM_010480.5| Mus musculus heat shock protein 90, alpha (cytosolic), class A member 1 (Hsp90aa1), mRNA 
>gi|126326087|ref|XM_001362248.1| PREDICTED: Monodelphis domestica similar to 90-kDa heat shock protein (LOC100010053), mRNA 
>gi|126290219|ref|XM_001367334.1| PREDICTED: Monodelphis domestica similar to 90-kDa heat shock protein (LOC100017761), mRNA 
>gi|29145076|gb|BC049124.1| Mus musculus heat shock protein 90, alpha (cytosolic), class A member 1, mRNA (cDNA clone MGC:61211 IMAGE:6816250), complete cds 
>gi|49118047|gb|BC072998.1| Xenopus laevis MGC82579 protein, mRNA (cDNA clone MGC:82579 IMAGE:4970292), complete cds 
>gi|28436907|gb|BC046614.1| Mus musculus heat shock protein 90, alpha (cytosolic), class A member 1, mRNA (cDNA clone MGC:54660 IMAGE:6491307), complete cds 
>gi|34980811|gb|BC057287.1| Mus musculus heat shock protein 90, alpha (cytosolic), class A member 1, mRNA (cDNA clone IMAGE:30021426) 
>gi|194030|gb|J04633.1|MUSHSP86A Mouse heat shock protein 86 mRNA, complete cds, and 28S ribosomal RNA, partial sequence 
>gi|169646193|ref|NG_005856.3| Homo sapiens heat shock protein 90kDa alpha (cytosolic), class A member 2 (HSP90AA2) pseudogene on chromosome 11 
>gi|161408084|dbj|AB306283.1| Alligator mississippiensis HSP90a mRNA for heat shock protein 90a, complete cds
1 [81 .. 100] CAAGATATGCCGGAAGCTGT (score=2.51)
>gi|149636947|ref|XM_001512780.1| PREDICTED: Ornithorhynchus anatinus hypothetical protein LOC100082891 (LOC100082891), mRNA 
>gi|22857755|gb|AC103796.3| Homo sapiens chromosome 11, clone RP11-1033A18, complete sequence
1 [7179 .. 7198] TCAGAAATGTCAGGGATATT (score=2.26)
2 [10146 .. 10165] CCAGACATGTGTGTGAAATT (score=5.29)
3 [17273 .. 17292] TGGGAAATGCCCAGAGTGGA (score=2.83)
4 [17869 .. 17888] AAGGAAATGACCTGAAAAAT (score=2.67)
5 [20518 .. 20537] GAGGACAGGCCAGGAAAAGG (score=4.03)
6 [29715 .. 29734] AAGAGCATGTCAGGTCAGGA (score=3.94)
7 [32826 .. 32845] CAGGACATCTCTTGGAATCA (score=4.46)
8 [34075 .. 34094] CTGGGCATGTGAGTACAACT (score=3.22)
9 [42548 .. 42567] CAGAATTTGCCTGGGGATTT (score=5.42)
10 [47286 .. 47305] TGAGACCAGCCTGGGCAAGA (score=4.49)
11 [48234 .. 48253] AAGTGCATGCCAATACATCT (score=4.01)
12 [50071 .. 50090] GCAAACATGGATGAGAATGT (score=3.69)
13 [51260 .. 51279] ATGGGCTTGGCCAGGCACGG (score=2.02)
14 [61765 .. 61784] TGTGGCATGTCTGGGTTTCC (score=2.51)
15 [62907 .. 62926] GGGGGCTTGTGGGGGAATGC (score=2.42)
16 [69957 .. 69976] GGGAACATGCCTTGTGTTTA (score=2.50)
17 [74069 .. 74088] GGGGGGATGTGTGTGCATGT (score=6.39)
18 [79675 .. 79694] ACAATCATGTCCCTGCCTTT (score=2.89)
19 [84718 .. 84737] CAAAGAATATCCAGGAATGT (score=4.47)
20 [86572 .. 86591] TAGGAGATGCCTGTGTTTCT (score=3.25)
21 [88321 .. 88340] CAGAGCAGGTCTGGACTATG (score=2.45)
22 [93177 .. 93196] AGGGACATTCTCAGTCATGC (score=6.74)
23 [105362 .. 105381] ACAGGCATGTACCACCATGC (score=2.61)
24 [108873 .. 108892] CAAGAAATGCCAAGGATTGC (score=3.41)
25 [120102 .. 120121] CAGAACAATCTTGGGCAAGT (score=5.22)
26 [120654 .. 120673] ATAAAAATGTTCGTGGATTG (score=2.32)
27 [121451 .. 121470] CTGGACTTGTGCATGGTTGT (score=3.52)
28 [124118 .. 124137] TAGGGCAGGTCTTGGAATTC (score=2.62)
29 [125010 .. 125029] GCCAACAGCTCTGGGCTTGT (score=2.73)
30 [125068 .. 125087] AGGGGAAGGCCCAGACTTCC (score=2.42)
31 [131459 .. 131478] GGGAACATGCTTGGCACTGG (score=2.08)
32 [136061 .. 136080] AAGGACATGAACAGGCAATT (score=6.30)
33 [146399 .. 146418] GGAGATATGTCATTGCATCT (score=4.02)
34 [151688 .. 151707] GTGGACAACCCTGTGTATGT (score=2.40)
35 [164338 .. 164357] TGAGGCCTCCCCAGCCATGT (score=3.72)
36 [168468 .. 168487] GGGATGATGTCTGGGAGTGT (score=2.19)
37 [169407 .. 169426] AGTTTCATGCTCAGGCATGT (score=4.88)
38 [169453 .. 169472] TAAAACATGCTCTTGATTTC (score=2.83)
39 [171885 .. 171904] CAGGAAATTCCAAGGGATTT (score=2.16)
40 [171935 .. 171954] CAGGAAATTCCAAGGGATTT (score=2.16)
41 [172275 .. 172294] AGCAACAAGCCCTTGCTTCC (score=2.26)
42 [180782 .. 180801] AGAGGCGGGTCCAGGAATGA (score=3.16)
43 [188163 .. 188182] TTCAGCATGCCCTGAGATGA (score=5.53)
44 [198170 .. 198189] AAGGGCATTCTCTTACATAA (score=2.91)
45 [198962 .. 198981] AAGGCCATGCTTGGACCAAT (score=2.43)
46 [199425 .. 199444] TGGAAAAAGTCCTGGGTTCT (score=2.34)
47 [204387 .. 204406] GGGGGCATTTCCAGAGAATT (score=5.14)
48 [207336 .. 207355] AAAAGCATGTATGTGTATCT (score=2.36)
49 [207810 .. 207829] CGGGACATGGCTTGGAAGAC (score=2.61)
>gi|292161|gb|M30627.1|HUMHSP86B Human heat shock protein 86 mRNA, 5'end 
>gi|225543679|ref|NG_005402.4| Mus musculus predicted gene 12346 (Gm12346) pseudogene on chromosome 11 
>gi|219873006|gb|FJ501962.1| Harmonia axyridis heat shock protein 90 mRNA, complete cds
1 [1270 .. 1289] TTGAACATTTCCAGAGAAAT (score=3.83)
>gi|154146190|ref|NM_005348.3| Homo sapiens heat shock protein 90kDa alpha (cytosolic), class A member 1 (HSP90AA1), transcript variant 2, mRNA 
>gi|153792589|ref|NM_001017963.2| Homo sapiens heat shock protein 90kDa alpha (cytosolic), class A member 1 (HSP90AA1), transcript variant 1, mRNA 
>gi|148727312|ref|NM_001098572.1| Pan troglodytes heat shock protein 90kDa alpha (cytosolic), class A member 1 (HSP90AA1), mRNA 
>gi|92443625|gb|BC005036.1| Homo sapiens mRNA similar to proteasome (prosome, macropain) 26S subunit, non-ATPase, 1 (cDNA clone IMAGE:3630053)
1 [1690 .. 1709] CTAAAAATGCTCAGGCTATT (score=3.08)
>gi|21930263|gb|AC022780.19| Mus musculus chromosome 11, clone RP23-179C3, complete sequence
1 [2267 .. 2286] ACATGCATGCACAATCATGT (score=2.69)
2 [2277 .. 2296] ACAATCATGTGCATGCATAC (score=2.66)
3 [2316 .. 2335] ACATACATGTGCATACATAC (score=2.45)
4 [3978 .. 3997] CAAGACATGTATGAGTATAT (score=4.21)
5 [5114 .. 5133] AGGTACGTGTTTGCACATGT (score=2.76)
6 [5203 .. 5222] ACAGACATGTACATATGTGT (score=2.39)
7 [5334 .. 5353] GTGGATATGTGTGTACATGT (score=4.78)
8 [5395 .. 5414] GTAGATATGTGTGTGCTTGT (score=2.87)
9 [5542 .. 5561] ATGCACATGTGCAGGTATGG (score=2.61)
10 [5594 .. 5613] AGGTGTATGTGTGTACATGT (score=2.21)
11 [5666 .. 5685] GTGCACTTGTGTGTGCATGT (score=2.03)
12 [6929 .. 6948] CAGAAGATGATCTTGAATGT (score=3.35)
13 [11090 .. 11109] TAACACATGCTCATGCAAAT (score=3.99)
14 [11570 .. 11589] ATGAACATGCCTGATGGTGT (score=4.40)
15 [13858 .. 13877] GGAGGCATGGCCTGGCAGGA (score=5.88)
16 [14825 .. 14844] TGAAATAAGTCCGGGCACAT (score=3.35)
17 [18144 .. 18163] ACTGAGCTGTCTGGACATGG (score=2.84)
18 [23703 .. 23722] AGGGACATGCACTGAGTAGA (score=5.94)
19 [25398 .. 25417] TGGAGCATGGCTGGGGAGAC (score=2.42)
20 [27422 .. 27441] AGGGGCACTGCCTGGCATGA (score=3.51)
21 [28661 .. 28680] GAAAGCAGGCGCAGACATGT (score=5.11)
22 [32055 .. 32074] ACAGGCAGGTGAGGGCTAGT (score=2.66)
23 [32447 .. 32466] AGGGTCAAGCCCTTGGAAGA (score=3.11)
24 [32638 .. 32657] CCACGCATGGTAGGGCATGC (score=3.90)
25 [34901 .. 34920] ACCAGCAGGCCTGGAGATGC (score=4.42)
26 [34926 .. 34945] GGGAAGATGCCCATGCTTAG (score=4.80)
27 [36046 .. 36065] GGAAGCATTCCCAGGCACAA (score=2.17)
28 [37593 .. 37612] TCTGGCTTCCCCGAAGATGT (score=2.09)
29 [42043 .. 42062] GTGGGCAGGCCTGGCAATGC (score=3.21)
30 [42992 .. 43011] TCAGACATGCCCGTCCCTAT (score=7.59)
31 [43336 .. 43355] CTAGACACACCTGTGCCTGT (score=2.50)
32 [43410 .. 43429] TGGAACCTGTGCGTACCAGT (score=2.08)
33 [44267 .. 44286] AAAAACATCTCCAGACAAGT (score=8.77)
34 [45564 .. 45583] CAAGACATACCCTGGCTTTG (score=7.00)
35 [46988 .. 47007] TGAAGCACGCCAGGGAAGGT (score=2.86)
36 [49787 .. 49806] CCGAGCGTGCTTGGGCGTGA (score=4.56)
37 [55032 .. 55051] AGAGGCATGTTGGGAAGTTT (score=2.07)
38 [55523 .. 55542] GGGGATATGTCTTAGGAGGT (score=2.66)
39 [56989 .. 57008] CCAGGCATGTGCAGAGATCA (score=5.07)
40 [59968 .. 59987] CCAGGCGTGTCTGGGTATAG (score=3.88)
41 [62503 .. 62522] AAGGTCTTGTCCTTGCAGGT (score=3.88)
42 [66030 .. 66049] CCTCCCCTGCCCGGGCATCC (score=2.11)
43 [67917 .. 67936] CTGAACAAGACCTGGCAACT (score=4.89)
44 [70952 .. 70971] TGGAAGATACCTAGGCAGGT (score=2.44)
45 [80772 .. 80791] CCAGACATGACAGGGCTGCC (score=3.03)
46 [84588 .. 84607] GTGGACATGTCTGAGGACAT (score=5.35)
47 [90658 .. 90677] GAAGGCATGCCTTTAATTTT (score=3.18)
48 [92212 .. 92231] ATGAACATAGTGGAGCATGT (score=2.11)
49 [98434 .. 98453] AGGGACATGTCACGAAACCT (score=2.79)
50 [102356 .. 102375] AAGTTCATGGCTGAGGATGT (score=2.62)
51 [108248 .. 108267] AGGGATATGTGCTTTGATGT (score=2.62)
52 [110334 .. 110353] TAGAACAGGCACTAGAATGT (score=3.66)
53 [112115 .. 112134] GCAAACCTGACCTGGGTTTT (score=2.36)
54 [116149 .. 116168] AAACACATGGTGGGACATGT (score=4.42)
55 [118360 .. 118379] AGTGCCATCCCTAGGCAAGT (score=2.63)
56 [118877 .. 118896] AGGGCTTTGTGCGTGCATGT (score=2.74)
57 [125270 .. 125289] AGAGACATGCCTGTAGGGGA (score=2.67)
58 [125569 .. 125588] TTGAGCATGCCTTAGCAATC (score=3.72)
59 [126399 .. 126418] CGGACCTTGCCTCTGCATGC (score=2.89)
60 [126742 .. 126761] CAAAACAGGCCCTGGGACTG (score=2.11)
61 [126808 .. 126827] ACTGACATGGCAAGACATCC (score=2.13)
62 [132037 .. 132056] CCAGGCATGGTAGTACATGT (score=6.58)
63 [133856 .. 133875] AGGAAGATGACTGTGAATCT (score=3.62)
64 [140788 .. 140807] CTGGGCATGGTGGTGAATGC (score=2.89)
65 [145698 .. 145717] AGAAAGATGCTAGGGCAGTT (score=2.28)
66 [151493 .. 151512] AAAGCCATGCCTCTGCATGT (score=7.50)
67 [151879 .. 151898] GCACACATGCACGTACACAT (score=2.35)
68 [155175 .. 155194] GAAGACAAACCTGGGCATAG (score=3.32)
69 [166094 .. 166113] TGGGAAATTTCTGGGCTTAG (score=2.61)
70 [167100 .. 167119] GAGCACATGCCCAGGTGAGC (score=2.05)
71 [168472 .. 168491] GCATACATTTACATGCATGT (score=2.71)
72 [172536 .. 172555] ACACACATGTCCACACACAT (score=2.09)
73 [173215 .. 173234] ACAAACATGTACATACATCA (score=4.91)
74 [174776 .. 174795] AAAAGCATATGTGGGCTTTT (score=2.10)
75 [176727 .. 176746] ATGAACATAGTGGAGCATGT (score=2.11)
76 [184993 .. 185012] CAGAAAATGTCCTCACATAT (score=5.80)
77 [186411 .. 186430] ACTAGCATTCCTGTGCAAGA (score=3.06)
78 [195952 .. 195971] AGGGAAATGGCTCAGCAAGT (score=2.72)
79 [204602 .. 204621] ACCGCCATTCCTGGGCATCC (score=2.98)
80 [207501 .. 207520] AGACACATTTTTGGGCATTT (score=4.37)
81 [208426 .. 208445] GGGACCATCTCTGGGCTGGT (score=2.71)
82 [208472 .. 208491] CTGAGCAAGCCAGGGGAGGC (score=2.50)
83 [211026 .. 211045] ACTAACATGTGAGAGCAAGT (score=3.83)
84 [212583 .. 212602] GGGGACATACCAGTGATAGA (score=2.06)
85 [213690 .. 213709] CCAGGAATGCCAGGGCTACA (score=3.08)
86 [225388 .. 225407] CAAAAACTGCCCAGGCTGGT (score=2.60)
87 [228257 .. 228276] CTGAGCAAGCCAGTGGAAGC (score=2.85)
88 [229212 .. 229231] AAGGGCATGGCTGGAGAAGT (score=8.72)
89 [229754 .. 229773] CTGAGCAAGCCAGGAGAAGC (score=3.56)
90 [231584 .. 231603] AAGGAAGTGCCCAGGCCAGT (score=4.13)
91 [231696 .. 231715] AAAAACATGACTGGGGCAGG (score=2.54)
92 [235821 .. 235840] AGGAACATGCACAGGAAGGG (score=5.35)
>gi|61656604|emb|AJ890083.1| Homo sapiens mRNA for Heat shock protein HSP 90-alpha 4 (HSPCA gene) 
>gi|20975440|emb|AL606724.17| Mouse DNA sequence from clone RP23-285D3 on chromosome 11 Contains part of a novel gene, a heat shock protein (Hsp) pseudogene and a CpG island, complete sequence
1 [1652 .. 1671] TAGAACAGGCACTAGAATGT (score=3.66)
2 [3433 .. 3452] GCAAACCTGACCTGGGTTTT (score=2.36)
3 [7467 .. 7486] AAACACATGGTGGGACATGT (score=4.42)
4 [9678 .. 9697] AGTGCCATCCCTAGGCAAGT (score=2.63)
5 [10195 .. 10214] AGGGCTTTGTGCGTGCATGT (score=2.74)
6 [16588 .. 16607] AGAGACATGCCTGTAGGGGA (score=2.67)
7 [16887 .. 16906] TTGAGCATGCCTTAGCAATC (score=3.72)
8 [17717 .. 17736] CGGACCTTGCCTCTGCATGC (score=2.89)
9 [18060 .. 18079] CAAAACAGGCCCTGGGACTG (score=2.11)
10 [18126 .. 18145] ACTGACATGGCAAGACATCC (score=2.13)
11 [23355 .. 23374] CCAGGCATGGTAGTACATGT (score=6.58)
12 [25174 .. 25193] AGGAAGATGACTGTGAATCT (score=3.62)
13 [32106 .. 32125] CTGGGCATGGTGGTGAATGC (score=2.89)
14 [37016 .. 37035] AGAAAGATGCTAGGGCAGTT (score=2.28)
15 [42811 .. 42830] AAAGCCATGCCTCTGCATGT (score=7.50)
16 [43197 .. 43216] GCACACATGCACGTACACAT (score=2.35)
17 [46493 .. 46512] GAAGACAAACCTGGGCATAG (score=3.32)
18 [57412 .. 57431] TGGGAAATTTCTGGGCTTAG (score=2.61)
19 [58418 .. 58437] GAGCACATGCCCAGGTGAGC (score=2.05)
20 [59790 .. 59809] GCATACATTTACATGCATGT (score=2.71)
21 [63854 .. 63873] ACACACATGTCCACACACAT (score=2.09)
22 [64533 .. 64552] ACAAACATGTACATACATCA (score=4.91)
23 [66094 .. 66113] AAAAGCATATGTGGGCTTTT (score=2.10)
24 [68045 .. 68064] ATGAACATAGTGGAGCATGT (score=2.11)
25 [76311 .. 76330] CAGAAAATGTCCTCACATAT (score=5.80)
26 [77729 .. 77748] ACTAGCATTCCTGTGCAAGA (score=3.06)
27 [87270 .. 87289] AGGGAAATGGCTCAGCAAGT (score=2.72)
28 [95919 .. 95938] ACCGCCATTCCTGGGCATCC (score=2.98)
29 [98818 .. 98837] AGACACATTTTTGGGCATTT (score=4.37)
30 [99743 .. 99762] GGGACCATCTCTGGGCTGGT (score=2.71)
31 [99789 .. 99808] CTGAGCAAGCCAGGGGAGGC (score=2.50)
32 [102343 .. 102362] ACTAACATGTGAGAGCAAGT (score=3.83)
33 [103900 .. 103919] GGGGACATACCAGTGATAGA (score=2.06)
34 [105007 .. 105026] CCAGGAATGCCAGGGCTACA (score=3.08)
35 [116705 .. 116724] CAAAAACTGCCCAGGCTGGT (score=2.60)
36 [119574 .. 119593] CTGAGCAAGCCAGTGGAAGC (score=2.85)
37 [120529 .. 120548] AAGGGCATGGCTGGAGAAGT (score=8.72)
38 [121071 .. 121090] CTGAGCAAGCCAGGAGAAGC (score=3.56)
39 [122901 .. 122920] AAGGAAGTGCCCAGGCCAGT (score=4.13)
40 [123013 .. 123032] AAAAACATGACTGGGGCAGG (score=2.54)
41 [127138 .. 127157] AGGAACATGCACAGGAAGGG (score=5.35)
42 [138079 .. 138098] TCAGAAATGGCCAGGATTGC (score=3.28)
43 [143852 .. 143871] GGGAACATGTATTTACTTGT (score=5.36)
44 [144984 .. 145003] CCAGACATATCCATACACAG (score=2.03)
45 [152767 .. 152786] ACAAACCTCTTTGGACATCT (score=2.19)
46 [160412 .. 160431] CCAGGCAGGCCTTGGAATTA (score=3.58)
>gi|32487|emb|X15183.1| Human mRNA for 90-kDa heat-shock protein 
>gi|89892736|gb|AY851367.2| Liriomyza huidobrensis heat shock protein 90 mRNA, complete cds 
>gi|148232053|ref|NM_001093155.1| Xenopus laevis heat shock 90kDa protein beta (hsp90beta), mRNA
1 [504 .. 523] AGCAATATGCTTGGGAATCT (score=2.73)
>gi|185136251|ref|NM_001124591.1| Oncorhynchus mykiss heat shock 90kDa protein 1 beta isoform b (hsp90bb), mRNA
1 [779 .. 798] GAGGACAAGCCCAAAATTGA (score=3.27)
>gi|146269435|gb|DQ667139.1| Callinectes sapidus heat shock protein 90-like mRNA, complete sequence
1 [76 .. 95] CCAATCATGCCTGAGGATTC (score=5.38)
>gi|61656602|emb|AJ890082.1| Homo sapiens mRNA for Heat shock protein HSP 90-alpha 2 (HSPCA gene) 
>gi|55730836|emb|CR859986.1| Pongo abelii mRNA; cDNA DKFZp459N168 (from clone DKFZp459N168) 
>gi|2791862|gb|AF042108.1|AF042108 Danio rerio heat shock protein 90-beta (hsp90beta) mRNA, complete cds
1 [776 .. 795] GAAGACAAGCCCAAGATTGA (score=3.27)
2 [1270 .. 1289] CAAGAAGTGCCTGGAGCTGT (score=2.32)
3 [1664 .. 1683] CTGGAGCTGCCTGAGGATGA (score=2.95)
4 [2123 .. 2142] GAAGACGTGCCTGTGGAAGA (score=4.38)
>gi|194580032|gb|EU851046.1| Tetranychus cinnabarinus heat shock protein 90 mRNA, complete cds 
>gi|226823314|ref|NM_131310.2| Danio rerio heat shock protein 90, alpha (cytosolic), class B member 1 (hsp90ab1), mRNA
1 [855 .. 874] GAAGACAAGCCCAAGATTGA (score=3.27)
2 [1349 .. 1368] CAAGAAGTGCCTGGAGCTGT (score=2.32)
3 [1653 .. 1672] CTGTACATGACCGAGCCTAT (score=3.95)
4 [1743 .. 1762] CTGGAGCTGCCTGAGGATGA (score=2.95)
5 [2202 .. 2221] GAAGACGTGCCTGTGGAAGA (score=4.38)
>gi|3212008|gb|AF068772.1|AF068772 Danio rerio heat shock protein hsp90beta mRNA, complete cds
1 [795 .. 814] GAAGACAAGCCCAAGATTGA (score=3.27)
2 [1289 .. 1308] CAAGAAGTGCCTGGAGCTGT (score=2.32)
3 [1593 .. 1612] CTGTACATGACCGAGCCTAT (score=3.95)
4 [1683 .. 1702] CTGGAGCTGCCTGAGGATGA (score=2.95)
5 [2142 .. 2161] GAAGACGTGCCTGTGGAAGA (score=4.38)
>gi|109513591|ref|XR_007019.1| PREDICTED: Rattus norvegicus similar to heat shock protein 1, alpha (LOC691091), mRNA 
>gi|109502346|ref|XR_009068.1| PREDICTED: Rattus norvegicus similar to heat shock protein 1, alpha (LOC290187), mRNA 
>gi|37544430|gb|AY102085.1| Mytilus galloprovincialis clone Mg18 microsatellite sequence *****NOT A HSP GENE*****
>gi|260836436|ref|XM_002613166.1| Branchiostoma floridae hypothetical protein, mRNA 
>gi|197632028|gb|BT043623.1| Salmo salar clone HM4_3883 heat shock protein 90kDa alpha (cytosolic) class B member 1 (hsp90ab1) mRNA, complete cds 
>gi|157419935|gb|EU137872.1| Microplitis mediator heat shock protein 90 mRNA, complete cds 
>gi|112421822|gb|BT028559.1| Gasterosteus aculeatus clone CNB248-D08 mRNA sequence
1 [1228 .. 1247] CTAAACATCTCCAGAGAAAT (score=3.99)
>gi|185132160|ref|NM_001124231.1| Oncorhynchus mykiss heat shock 90kDa protein 1 beta isoform a (hsp90ba), mRNA
1 [783 .. 802] GAGGACAAGCCCAAGATTGA (score=4.40)
>gi|185132933|ref|NM_001123532.1| Salmo salar heat shock protein hsp90 beta (hsp90b), mRNA 
>gi|495758|gb|L33676.1|CRUHSP90A Cricetulus griseus (clone 33A) heat shock protein 90A (HSP90) mRNA, complete cds
1 [21 .. 40] GCGAAGATGCCTGAGGAAAC (score=3.04)
>gi|109084917|ref|XR_013338.1| PREDICTED: Macaca mulatta hypothetical protein LOC708431 (LOC708431), mRNA 
>gi|54873685|gb|AY785160.1| Xenopus laevis Hsp90beta mRNA, complete cds
1 [512 .. 531] AGCAATATGCTTGGGAATCT (score=2.73)
>gi|73972965|ref|XM_532154.2| PREDICTED: Canis familiaris similar to heat shock protein 1, beta, transcript variant 1 (LOC474919), mRNA
1 [444 .. 463] GCAGACATCTCCATGATTGG (score=4.07)
2 [1245 .. 1264] CTGAACATCTCCCGAGAAAT (score=3.51)
3 [1440 .. 1459] CTGGAGTTGCCTGAGGATGA (score=2.95)
4 [1488 .. 1507] AAGGCCAAGTTCGAGAATCT (score=2.47)
>gi|73972963|ref|XM_860938.1| PREDICTED: Canis familiaris similar to heat shock protein 1, beta, transcript variant 5 (LOC474919), mRNA
1 [441 .. 460] GCAGACATCTCCATGATTGG (score=4.07)
2 [843 .. 862] CTGAACATCTCCCGAGAAAT (score=3.51)
3 [1029 .. 1048] CTGGAGTTGCCTGAGGATGA (score=2.95)
>gi|67971183|dbj|AB169853.1| Macaca fascicularis brain cDNA, clone: QtrA-10430, similar to human heat shock 90kDa protein 1, alpha (HSPCA), mRNA, RefSeq: NM_005348.2 
>gi|159576739|dbj|AB367526.1| Solea senegalensis HSP90AA mRNA for cytosolic heat shock protein 90 alpha, complete cds
1 [129 .. 148] AAGCACATGCTTGGACCTCT (score=4.43)
2 [1385 .. 1404] CTGAACATCTCCAGAGAGAT (score=2.93)
>gi|14041147|emb|Y17848.1| Dendronephthya klunzingeri mRNA for heat shock protein HSP90 
>gi|223648453|gb|BT059272.1| Salmo salar clone ssal-rgf-537-361 Heat shock protein HSP 90-alpha putative mRNA, complete cds
1 [1278 .. 1297] CTGAACATCTCCAGAGAGAT (score=2.93)
>gi|209962092|gb|EU809924.1| Eriocheir sinensis 90 kDa heat shock protein mRNA, complete cds
1 [76 .. 95] CCAGTCATGCCTGAAGAAGC (score=5.61)
>gi|198250391|gb|EU934241.1| Bemisia tabaci heat shock protein 90 (hsp90) mRNA, complete cds
1 [2236 .. 2255] ACAGCCATGCCCGCAGCTGA (score=3.33)
>gi|194748768|ref|XM_001956781.1| Drosophila ananassae GF20110 (Dana\GF20110), mRNA 
>gi|148509177|gb|DQ093381.2| Bemisia tabaci clone 904 90 kDa heat shock protein (hsp90) mRNA, complete cds 
>gi|110226521|gb|DQ662233.1| Paralichthys olivaceus heat shock protein 90 alpha (Hsp90alpha) mRNA, complete cds
1 [1243 .. 1262] CTGAACATCTCCAGAGAGAT (score=2.93)
2 [1702 .. 1721] CTGGAGCTGCCTGAGGATGA (score=2.95)
3 [2153 .. 2172] ATGAAGATGACCTGACATCA (score=2.85)
>gi|90075817|dbj|AB170526.1| Macaca fascicularis brain cDNA clone: QmoA-11275, similar to human heat shock 90kDa protein 1, beta (HSPCB), mRNA, RefSeq: NM_007355.2
1 [364 .. 383] GCAGACATCTCCATGATTGG (score=4.07)
2 [1165 .. 1184] CTGAACATCTCCCGAGAAAT (score=3.51)
3 [1624 .. 1643] CTGGAGCTGCCTGAGGATGA (score=2.95)
>gi|18858872|ref|NM_131328.1| Danio rerio heat shock protein 90-alpha 1 (hsp90a.1), mRNA
1 [1236 .. 1255] CTGAACATCTCCAGAGAAAT (score=5.12)
2 [1695 .. 1714] CTGGAGCTGCCCGAGGATGA (score=5.52)
>gi|1899172|gb|U89945.1|OTU89945 Oncorhynchus tshawytscha heat shock protein hsp90 mRNA, complete cds
1 [1325 .. 1344] CTGAACATCTCCAGAGAGAT (score=2.93)
2 [1787 .. 1806] CTGGAGCTGCCTGAGGATGA (score=2.95)
>gi|229893631|gb|FJ392027.1| Portunus trituberculatus heat shock protein 90-1 (hsp90-1) mRNA, complete cds
1 [78 .. 97] CCAATCATGCCTGAGGATGC (score=7.81)
>gi|149850432|ref|NG_005715.2| Mus musculus predicted gene 5844 (Gm5844) pseudogene on chromosome 3 
>gi|109071324|ref|XM_001098716.1| PREDICTED: Macaca mulatta heat shock 90kDa protein 1, beta, transcript variant 4 (HSP90AB1), mRNA
1 [381 .. 400] AGGAACGTACCCTGACTTTG (score=2.12)
2 [503 .. 522] GCAGACATCTCCATGATTGG (score=4.07)
3 [1304 .. 1323] CTGAACATCTCCCGAGAAAT (score=3.51)
4 [1499 .. 1518] CTGGAGCTGCCTGAGGATGA (score=2.95)
>gi|109071320|ref|XM_001098520.1| PREDICTED: Macaca mulatta heat shock 90kDa protein 1, beta, transcript variant 3 (HSP90AB1), mRNA
1 [381 .. 400] AGGAACGTACCCTGACTTTG (score=2.12)
2 [503 .. 522] GCAGACATCTCCATGATTGG (score=4.07)
3 [1304 .. 1323] CTGAACATCTCCCGAGAAAT (score=3.51)
4 [1763 .. 1782] CTGGAGCTGCCTGAGGATGA (score=2.95)
>gi|109071318|ref|XM_001098426.1| PREDICTED: Macaca mulatta heat shock 90kDa protein 1, beta, transcript variant 2 (HSP90AB1), mRNA
1 [381 .. 400] AGGAACGTACCCTGACTTTG (score=2.12)
2 [503 .. 522] GCAGACATCTCCATGATTGG (score=4.07)
3 [1304 .. 1323] CTGAACATCTCCCGAGAAAT (score=3.51)
4 [1763 .. 1782] CTGGAGCTGCCTGAGGATGA (score=2.95)
>gi|109071316|ref|XM_001099135.1| PREDICTED: Macaca mulatta heat shock 90kDa protein 1, beta, transcript variant 7 (HSP90AB1), mRNA
1 [4 .. 23] AGCGAGATGCCTGAGGAAGT (score=4.82)
2 [248 .. 267] AGGAACGTACCCTGACTTTG (score=2.12)
3 [370 .. 389] GCAGACATCTCCATGATTGG (score=4.07)
4 [1171 .. 1190] CTGAACATCTCCCGAGAAAT (score=3.51)
5 [1630 .. 1649] CTGGAGCTGCCTGAGGATGA (score=2.95)
>gi|109071314|ref|XM_001099439.1| PREDICTED: Macaca mulatta heat shock 90kDa protein 1, beta, transcript variant 10 (HSP90AB1), mRNA
1 [381 .. 400] AGGAACGTACCCTGACTTTG (score=2.12)
2 [503 .. 522] GCAGACATCTCCATGATTGG (score=4.07)
3 [1304 .. 1323] CTGAACATCTCCCGAGAAAT (score=3.51)
4 [1763 .. 1782] CTGGAGCTGCCTGAGGATGA (score=2.95)
>gi|109071312|ref|XM_001099339.1| PREDICTED: Macaca mulatta heat shock 90kDa protein 1, beta, transcript variant 9 (HSP90AB1), mRNA
1 [310 .. 329] AGGAACGTACCCTGACTTTG (score=2.12)
2 [432 .. 451] GCAGACATCTCCATGATTGG (score=4.07)
3 [1233 .. 1252] CTGAACATCTCCCGAGAAAT (score=3.51)
4 [1692 .. 1711] CTGGAGCTGCCTGAGGATGA (score=2.95)
>gi|109071310|ref|XM_001099237.1| PREDICTED: Macaca mulatta heat shock 90kDa protein 1, beta, transcript variant 8 (HSP90AB1), mRNA
1 [298 .. 317] AGGAACGTACCCTGACTTTG (score=2.12)
2 [420 .. 439] GCAGACATCTCCATGATTGG (score=4.07)
3 [1221 .. 1240] CTGAACATCTCCCGAGAAAT (score=3.51)
4 [1680 .. 1699] CTGGAGCTGCCTGAGGATGA (score=2.95)
>gi|109071308|ref|XM_001099027.1| PREDICTED: Macaca mulatta heat shock 90kDa protein 1, beta, transcript variant 6 (HSP90AB1), mRNA
1 [146 .. 165] CGACAGATGCCTGAGGAAGT (score=4.21)
2 [390 .. 409] AGGAACGTACCCTGACTTTG (score=2.12)
3 [512 .. 531] GCAGACATCTCCATGATTGG (score=4.07)
4 [1313 .. 1332] CTGAACATCTCCCGAGAAAT (score=3.51)
5 [1772 .. 1791] CTGGAGCTGCCTGAGGATGA (score=2.95)
>gi|56044734|gb|AC100500.10| Mus musculus chromosome 3, clone RP23-143I10, complete sequence
1 [503 .. 522] CCTGGAAAGCCCAGGCCTGT (score=2.20)
2 [3568 .. 3587] ATGCACATGCCCGTCCGTCC (score=2.15)
3 [5435 .. 5454] ACAAACATGCACATATAAGT (score=4.33)
4 [5517 .. 5536] CTGTACATGTTCATGCACAT (score=2.69)
5 [7876 .. 7895] AAAGAAATGTCTGGGCAGAA (score=3.70)
6 [7895 .. 7914] AAAGGAATGCCTGGAAGTGT (score=4.37)
7 [8335 .. 8354] AGAGTCATGTCAGTACCTGG (score=2.46)
8 [11922 .. 11941] CAGGACCTGCATGCACATGC (score=3.65)
9 [13695 .. 13714] AGGATCATTCTCTGGTATGT (score=3.62)
10 [17412 .. 17431] ACAAGGATGCATGGGGATGT (score=5.99)
11 [26043 .. 26062] ACTGACATTCTTATGCTTGT (score=2.34)
12 [46892 .. 46911] ATGAACATAGTGGAGCATGT (score=2.11)
13 [47905 .. 47924] GGATACATGCCTGTACAAGT (score=8.44)
14 [48132 .. 48151] GGAAAAATGCCAAGGCAAAT (score=3.69)
15 [51988 .. 52007] AAGAAAATGTTTTGACAAGG (score=2.42)
16 [57085 .. 57104] ATACACATGTCCACACAAAT (score=2.53)
17 [66422 .. 66441] ATGAACATAGTGGAGCATGT (score=2.11)
18 [66740 .. 66759] TTGGACAGGCTGAGACATAT (score=2.28)
19 [81021 .. 81040] CAGCACATGATGGTGAATGT (score=2.86)
20 [83237 .. 83256] CCAGGCATGCTGGAGCAAAG (score=4.23)
21 [84176 .. 84195] AAGGACCTGTCCAGGATTCT (score=7.02)
22 [84396 .. 84415] AGGGAGCTGCCCTGGCTTCT (score=6.47)
23 [84621 .. 84640] GCAGAAAGGTCCAGGGAAGA (score=2.27)
24 [85442 .. 85461] CCGAAGATGTTCCAACTTGC (score=2.78)
25 [87776 .. 87795] TAAAACTTGTCCTGAAATCT (score=4.97)
26 [93465 .. 93484] ACTAACATGTCCTCAATTGG (score=2.14)
27 [98537 .. 98556] CCAGACATGGCAGGTCTTTT (score=4.95)
28 [100826 .. 100845] CGCTGCATGCCCGGAACTGA (score=3.19)
29 [101860 .. 101879] TCAGACATCCTATGGCTTTT (score=2.12)
30 [103268 .. 103287] CTTGGCAGGCCCTAGCATGG (score=3.99)
31 [105466 .. 105485] CAGGGCCTGTGCCTGCATGA (score=3.13)
32 [106151 .. 106170] AGGGACAGGTCCATGCCCGG (score=2.03)
33 [106157 .. 106176] AGGTCCATGCCCGGGGGTGT (score=7.96)
34 [109023 .. 109042] GGGGAAATGGCCAGAGAATT (score=3.06)
35 [111163 .. 111182] GAAAACATTCTGGAACATGT (score=3.75)
36 [111173 .. 111192] TGGAACATGTTTAAAATAGT (score=2.04)
37 [111853 .. 111872] GGTGATATTTCCAGACATGT (score=4.27)
38 [113758 .. 113777] CTGGACAGGTTCAGTGATAT (score=2.49)
39 [119161 .. 119180] TTTTACTTGCCCGGGCTTTT (score=2.88)
40 [120836 .. 120855] ATGAGCATACTCATGCATGC (score=5.27)
41 [126667 .. 126686] AAGAAGATCTCAGGGGATGG (score=2.84)
42 [127831 .. 127850] CAGAAGATGCCCCAACTGGT (score=2.79)
43 [130181 .. 130200] AGGGGAATGCCAGGACAGGA (score=4.63)
44 [130766 .. 130785] CAAAACATCCTCCCACATGT (score=3.51)
45 [134900 .. 134919] CTGGCCATGTTCATTCTTGT (score=3.27)
46 [139951 .. 139970] CTGAGCAAGCCAGGGGAAGC (score=4.70)
47 [142508 .. 142527] AGAAACATGATTACACATGT (score=3.18)
48 [146113 .. 146132] GCAGGCAAGTTCTGACATTG (score=2.99)
49 [147863 .. 147882] AAGAACATGAAAAGACAAGT (score=2.57)
50 [155270 .. 155289] TGAGACATTTTTTGATATGT (score=2.16)
51 [162120 .. 162139] AGGAACAGGCCTAGGCACAG (score=2.73)
52 [164518 .. 164537] ATGAACATAGTGGAGCATGT (score=2.11)
>gi|55700192|gb|AC124976.9| Mus musculus chromosome 3, clone RP24-84E6, complete sequence
1 [7043 .. 7062] TGAGACATTTTTTGATATGT (score=2.16)
2 [13893 .. 13912] AGGAACAGGCCTAGGCACAG (score=2.73)
3 [16289 .. 16308] ATGAACATAGTGGAGCATGT (score=2.11)
4 [39202 .. 39221] CAGAGGATGTCCTTGCCAGG (score=2.04)
5 [39890 .. 39909] AAAAAGATGGCCATAAATGT (score=3.19)
6 [40519 .. 40538] GGGGACATGTTCCACTATGT (score=3.22)
7 [43584 .. 43603] AAAGATATGTTGGGGGTTTT (score=2.24)
8 [54469 .. 54488] TGGAAAATGGCTTTACAAGT (score=2.08)
9 [56550 .. 56569] TGACACATGTTCTGGCATCA (score=5.46)
10 [57303 .. 57322] CTGGACAGGTCCAGACGACT (score=3.71)
11 [57484 .. 57503] ACAAAAGTTTCCGGGATTGT (score=2.31)
12 [63584 .. 63603] AGGGGAATGCCAGGGCCAGG (score=3.85)
13 [67284 .. 67303] AAAGAGATGCTAGAAAATGT (score=3.01)
14 [68452 .. 68471] TGGAACATCTTCTGGTATAT (score=3.72)
15 [76484 .. 76503] AGATAAATGCCAAGACATGA (score=2.35)
16 [77658 .. 77677] CAAAAGATGTTCCAGCATAT (score=3.23)
17 [78113 .. 78132] GAGGGCAGGACCAGGTATGG (score=2.20)
18 [80772 .. 80791] CAAGATGTTCCCAGGAATGT (score=2.81)
19 [80800 .. 80819] CGGGGCATACCCAGGTTTGT (score=8.41)
20 [81181 .. 81200] GCTGAAATGCCCAGGAATGG (score=5.58)
21 [81216 .. 81235] GAAACCATGCCCAGAGTTTA (score=2.13)
22 [81763 .. 81782] AGGGGAATGCTAGGAGATGA (score=4.33)
23 [90471 .. 90490] AAAAACAAACCTGGGTATGC (score=2.30)
24 [96181 .. 96200] TGAGATCTGTCTGGGATTGT (score=3.83)
25 [97953 .. 97972] CAGAACATGCTCTAAGATCA (score=5.46)
26 [98195 .. 98214] CATGAAATTCCCAGGCAAAT (score=2.29)
27 [99868 .. 99887] ACAGGCAGGCCAGGGGAGTT (score=2.86)
28 [101174 .. 101193] ATGGTCATGCATGGAGATAT (score=4.05)
29 [109073 .. 109092] CAGAAGATGCCCCAACAGGT (score=4.71)
30 [111691 .. 111710] ACATACCTGCTGAGACATGT (score=2.29)
31 [113854 .. 113873] TCCAACATGCTGGGGAAAAT (score=2.75)
32 [115457 .. 115476] CAAAAAATGCACAGAAATTT (score=2.68)
33 [119066 .. 119085] TGGGGCCGGCCTGTGGATCT (score=2.64)
34 [125823 .. 125842] TTGCACATGTACGGCCATCT (score=4.27)
35 [126644 .. 126663] GCAGACATGCCCTGCCTGAG (score=2.66)
36 [129295 .. 129314] TATAACAAGTCTGAGGATGT (score=3.80)
37 [130382 .. 130401] GAGAATATGCCCAGAGTATT (score=3.45)
38 [144419 .. 144438] CAAAAAATGCCTGTACATAT (score=7.38)
39 [146577 .. 146596] CAAAACATGTTTGTGATTTG (score=2.89)
40 [152117 .. 152136] CCCAACATGTTCGAACAATA (score=4.13)
41 [155300 .. 155319] CCAGACATGCACAGTCATGT (score=10.60)
42 [160499 .. 160518] CATGACATGTTAGGGCATGA (score=7.92)
43 [161579 .. 161598] CGGCCCATGTCCAGGGCTTT (score=2.89)
44 [161869 .. 161888] CAGAGCATGTGGGGGCACCT (score=4.12)
45 [162334 .. 162353] GGAAAAATGTCCGAAGACAT (score=2.17)
46 [169937 .. 169956] AAAGCCATGCCTGATGAAGT (score=3.29)
47 [172478 .. 172497] TCAAAGATGTCCAAGCTTAG (score=2.63)
48 [172548 .. 172567] ATGAACAAGTCCCAGCAAGC (score=4.27)
49 [175981 .. 176000] ATGAACATAGTGGAGCATGT (score=2.11)
50 [178565 .. 178584] GTGGAGCTGCCTTTGCTTGT (score=2.03)
51 [179073 .. 179092] CTGGCTATGTCTGAGAATGT (score=4.40)
52 [180667 .. 180686] ATGAACATAGTGGAGCATGT (score=2.11)
53 [184817 .. 184836] CTGAAGATTTCCTGGGTAGT (score=2.55)
54 [189445 .. 189464] AGAGACATGACTAGGAGTAT (score=2.79)
55 [189564 .. 189583] TTCAGCATGCTTGGAAATTT (score=2.24)
56 [190300 .. 190319] GTGGACATGTCTATAAACGC (score=2.37)
57 [195660 .. 195679] ACAAACACCCCCGGTCTTCT (score=3.16)
58 [195969 .. 195988] AGGGGAATGTCAGGGCCAGG (score=3.26)
59 [206055 .. 206074] CAGGTGATGGCCTGGCTTCT (score=2.72)
60 [206988 .. 207007] CTGGGCATGCTCCCGTATAT (score=2.29)
61 [211193 .. 211212] TGAAGGTTGTCCAGGCATGG (score=3.90)
62 [213384 .. 213403] CACAACATGCTGGAACTTCT (score=2.11)
>gi|70997650|gb|DQ093380.1| Bemisia tabaci clone 901 90 kDa heat shock protein (hsp90) mRNA, complete cds 
>gi|194039390|ref|XM_001929570.1| PREDICTED: Sus scrofa heat shock 90kD protein 1, beta (HSPCB), mRNA
1 [347 .. 366] GAGAAGATGCCTGAGGAAGT (score=6.44)
2 [713 .. 732] GCAGACATCTCCATGATTGG (score=4.07)
3 [1514 .. 1533] CTGAACATCTCCCGAGAAAT (score=3.51)
4 [1973 .. 1992] CTGGAGCTGCCTGAGGATGA (score=2.95)
>gi|124365192|gb|EF213551.1| Dendrolimus tabulaeformis x Dendrolimus punctatus heat shock protein 90 (hsp90) mRNA, complete cds 
>gi|124108395|gb|EF190214.1| Dendrolimus punctatus heat shock protein 90 (hsp90) mRNA, complete cds 
>gi|124028608|gb|EF197937.1| Dendrolimus superans heat shock protein 90 (hsp90) mRNA, complete cds 
>gi|42556385|gb|AY528900.1| Chiromantes haematocheir hsp-90 mRNA, complete cds
1 [75 .. 94] TCAACCATGCCTGAGGAAGC (score=4.60)
>gi|109461707|ref|XR_009292.1| PREDICTED: Rattus norvegicus similar to heat shock protein 1, alpha (LOC365231), mRNA
1 [1241 .. 1260] CAAGAAATGCCCAGAGCTAT (score=4.18)
>gi|109458561|ref|XR_006594.1| PREDICTED: Rattus norvegicus similar to heat shock protein 1, alpha (LOC365231), mRNA
1 [1241 .. 1260] CAAGAAATGCCCAGAGCTAT (score=4.18)
>gi|34304589|gb|AY359878.1| Homo sapiens heat shock 90kDa protein 1 beta (HSPCB) mRNA, complete cds
1 [350 .. 369] AGGAACGTACCCTGACTTTG (score=2.12)
2 [472 .. 491] GCAGACATCTCCATGATTGG (score=4.07)
3 [1273 .. 1292] CTGAACATCTCCCGAGAAAT (score=3.51)
4 [1732 .. 1751] CTGGAGCTGCCTGAGGATGA (score=2.95)
>gi|51859515|gb|BC082009.1| Rattus norvegicus heat shock protein 90kDa alpha (cytosolic), class B member 1, mRNA (cDNA clone MGC:94263 IMAGE:7131767), complete cds
1 [431 .. 450] GCAGACATCTCCATGATTGG (score=4.07)
2 [1232 .. 1251] CTGAACATCTCCCGAGAAAT (score=3.51)
>gi|51243734|gb|AY695393.1| Rattus norvegicus strain SS/JrHsdMcwi heat shock protein 90 (Hsp90) mRNA, complete cds
1 [393 .. 412] GCAGACATCTCCATGATTGG (score=4.07)
2 [1194 .. 1213] CTGAACATCTCCCGAGAAAT (score=3.51)
>gi|148747364|ref|NM_001004082.3| Rattus norvegicus heat shock protein 90kDa alpha (cytosolic), class B member 1 (Hsp90ab1), mRNA
1 [405 .. 424] GCAGACATCTCCATGATTGG (score=4.07)
2 [1206 .. 1225] CTGAACATCTCCCGAGAAAT (score=3.51)
>gi|193676525|ref|XM_001944885.1| PREDICTED: Acyrthosiphon pisum similar to heat shock protein 90, transcript variant 4 (LOC100168702), mRNA
1 [1133 .. 1152] TAAGAAATGTTTGGAATTGT (score=3.71)
>gi|193676523|ref|XM_001944784.1| PREDICTED: Acyrthosiphon pisum similar to heat shock protein 90, transcript variant 2 (LOC100168702), mRNA
1 [1160 .. 1179] TAAGAAATGTTTGGAATTGT (score=3.71)
>gi|164689856|dbj|AK312255.1| Homo sapiens cDNA, FLJ92550, Homo sapiens heat shock 90kDa protein 1, beta (HSPCB), mRNA
1 [337 .. 356] AGGAACGTACCCTGACTTTG (score=2.12)
2 [459 .. 478] GCAGACATCTCCATGATTGG (score=4.07)
3 [1260 .. 1279] CTGAACATCTCCCGAGAAAT (score=3.51)
4 [1719 .. 1738] CTGGAGCTGCCTGAGGATGA (score=2.95)
>gi|124365188|gb|EF213549.1| Dendrolimus punctatus x Dendrolimus tabulaeformis heat shock protein 90 (hsp90) mRNA, complete cds 
>gi|124028606|gb|EF197936.1| Dendrolimus tabulaeformis heat shock protein 90 (hsp90) mRNA, complete cds 
>gi|114607583|ref|XM_001137889.1| PREDICTED: Pan troglodytes similar to heat shock protein 90 (LOC737497), mRNA
1 [900 .. 919] CCCAAGATGCCTGAGGAAGT (score=4.57)
2 [1144 .. 1163] AGGAACGTACCCTGACTTTG (score=2.12)
3 [1266 .. 1285] GCAGACATCTCCATGATTGG (score=4.07)
4 [2067 .. 2086] CTGAACATCTCCCGAGAAAT (score=3.51)
5 [2526 .. 2545] CTGGAGCTGCCTGAGGATGA (score=2.95)
>gi|46249927|gb|BC068474.1| Homo sapiens heat shock protein 90kDa alpha (cytosolic), class B member 1, mRNA (cDNA clone MGC:87106 IMAGE:4824686), complete cds
1 [340 .. 359] AGGAACGTACCCTGACTTTG (score=2.12)
2 [462 .. 481] GCAGACATCTCCATGATTGG (score=4.07)
3 [1263 .. 1282] CTGAACATCTCCCGAGAAAT (score=3.51)
4 [1722 .. 1741] CTGGAGCTGCCTGAGGATGA (score=2.95)
>gi|33988829|gb|BC012807.2| Homo sapiens heat shock protein 90kDa alpha (cytosolic), class B member 1, mRNA (cDNA clone MGC:3483 IMAGE:3530042), complete cds
 [322 .. 341] AGGAACGTACCCTGACTTTG (score=2.12)
2 [444 .. 463] GCAGACATCTCCATGATTGG (score=4.07)
3 [1245 .. 1264] CTGAACATCTCCCGAGAAAT (score=3.51)
4 [1704 .. 1723] CTGGAGCTGCCTGAGGATGA (score=2.95)
>gi|15680259|gb|BC014485.1| Homo sapiens heat shock protein 90kDa alpha (cytosolic), class B member 1, mRNA (cDNA clone MGC:23206 IMAGE:4870198), complete cds
1 [317 .. 336] AGGAACGTACCCTGACTTTG (score=2.12)
2 [439 .. 458] GCAGACATCTCCATGATTGG (score=4.07)
3 [1240 .. 1259] CTGAACATCTCCCGAGAAAT (score=3.51)
4 [1699 .. 1718] CTGGAGCTGCCTGAGGATGA (score=2.95)
>gi|20149593|ref|NM_007355.2| Homo sapiens heat shock protein 90kDa alpha (cytosolic), class B member 1 (HSP90AB1), mRNA
1 [322 .. 341] AGGAACGTACCCTGACTTTG (score=2.12)
2 [444 .. 463] GCAGACATCTCCATGATTGG (score=4.07)
3 [1245 .. 1264] CTGAACATCTCCCGAGAAAT (score=3.51)
4 [1704 .. 1723] CTGGAGCTGCCTGAGGATGA (score=2.95)
>gi|33869298|gb|BC016753.2| Homo sapiens heat shock protein 90kDa alpha (cytosolic), class B member 1, mRNA (cDNA clone MGC:1138 IMAGE:2987963), complete cds
1 [335 .. 354] AGGAACGTACCCTGACTTTG (score=2.12)
2 [457 .. 476] GCAGACATCTCCATGATTGG (score=4.07)
3 [1258 .. 1277] CTGAACATCTCCCGAGAAAT (score=3.51)
4 [1717 .. 1736] CTGGAGCTGCCTGAGGATGA (score=2.95)
>gi|71986595|ref|NM_074225.2| Caenorhabditis elegans abnormal DAuer Formation family member (daf-21) (daf-21) mRNA, complete cds
1 [124 .. 143] GGAACCATGTCCGAGAACGC (score=3.64)
>gi|197100266|ref|NM_001132972.1| Pongo abelii heat shock protein 90kDa alpha (cytosolic), class B member 1 (HSP90AB1), mRNA
1 [329 .. 348] AGGAACGTACCCTGACTTTG (score=2.12)
2 [451 .. 470] GCAGACATCTCCATGATTGG (score=4.07)
3 [1252 .. 1271] CTGAACATCTCCCGAGAAAT (score=3.51)
4 [1711 .. 1730] CTGGAGCTGCCTGAGGATGA (score=2.95)
>gi|215513567|gb|FJ457626.1| Trialeurodes vaporariorum 90 kDa heat shock protein mRNA, complete cds 
>gi|198250399|gb|EU934245.1| Trialeurodes vaporariorum heat shock protein 90 (hsp90) mRNA, complete cds 
>gi|196006621|ref|XM_002113141.1| Trichoplax adhaerens Hsp90, mRNA 
>gi|157130208|ref|XM_001655592.1| Aedes aegypti heat shock protein partial mRNA
1 [1374 .. 1393] CAAGAAATGCCTGGAACTGT (score=5.96)
>gi|118404691|ref|NM_001079297.1| Xenopus (Silurana) tropicalis heat shock protein 90kDa alpha (cytosolic), class A member 1, gene 2 (hsp90aa1.2), mRNA 
>gi|91234897|gb|DQ022068.2| Rattus norvegicus 84 kDa heat shock protein (hsp84) gene, promoter region and complete cds
1 [1492 .. 1511] TCAAAGATGCCTGAGGAAGT (score=6.11)
2 [1858 .. 1877] GCAGACATCTCCATGATTGG (score=4.07)
3 [2659 .. 2678] CTGAACATCTCCCGAGAAAT (score=3.51)
>gi|126306267|ref|XR_030240.1| PREDICTED: Monodelphis domestica similar to heat shock protein 84b (LOC100016598), mRNA 
>gi|110749823|ref|XM_395168.3| PREDICTED: Apis mellifera similar to heat shock protein 1, alpha (LOC411700), mRNA 
>gi|126352613|ref|NM_001081938.1| Equus caballus heat shock protein 90 (HSP90), mRNA
1 [1265 .. 1284] CTGAACATCTCCCGAGAAAT (score=3.51)
>gi|184420|gb|M16660.1|HUMHSP90 Human 90-kDa heat-shock protein gene, cDNA, complete cds
1 [322 .. 341] AGGAACGTACCCTGACTTTG (score=2.12)
2 [444 .. 463] GCAGACATCTCCATGATTGG (score=4.07)
3 [1245 .. 1264] CTGAACATCTCCCGAGAAAT (score=3.51)
4 [1704 .. 1723] CTGGAGCTGCCTGAGGATGA (score=2.95)
>gi|193652747|ref|XM_001943137.1| PREDICTED: Acyrthosiphon pisum similar to heat shock protein 90 (LOC100160736), mRNA
1 [175 .. 194] TAAATCATGCCTGAAGACGT (score=2.23)
>gi|76780420|emb|AM084221.1| Ceratitis capitata mRNA for heat shock protein 83 (hsp83 gene) 
>gi|256862209|gb|GQ389710.1| Helicoverpa zea heat shock protein 90 mRNA, complete cds
1 [1479 .. 1498] CAGAACAGGTCCAAACTGGC (score=2.04)
>gi|183178949|gb|EU432548.1| Philodina roseola guanylyl cyclase gene, complete sequence; and TAR-protein (TAR_2), U1-like Zn-finger-containing protein (U1Zn_2), unknown (PruORF0001_2), unknown (PrPCG0001_2), methione sulfide reductase B (MSRB_2), Strabismus, serine-threonin kinase copy 2, plasma membrane calcium-dependent ATPase (CAse_2), myosin essential light chain (MELC_2), 82 kDa heat shock protein (hsp82_4), FBox-LRR protein (FBoxLRR_2), TPRA_2 (TPRA_2), phosphoribosylaminoimidazole carboxylase (PAICS_2), and unknown (PruORF0002_2) genes, complete cds
1 [4297 .. 4316] GCGGACATGTCATTATATTT (score=4.36)
2 [23851 .. 23870] CAAGAAATGTTCGAGGAGAT (score=2.23)
3 [24344 .. 24363] TTGAAAATGCTCCGGCAACT (score=3.22)
4 [40420 .. 40439] CGAAGCAGGTTCAGATATGC (score=2.27)
5 [51794 .. 51813] TTTGACATTCTCGAACATGT (score=4.99)
6 [52999 .. 53018] ACAGACATGCTGAGACTTCG (score=3.71)
7 [53106 .. 53125] ACGAACACTTCCGTACACTT (score=2.50)
8 [55570 .. 55589] TAAAACTTGTTCTTGAATGT (score=4.13)
>gi|170059720|ref|XM_001865449.1| Culex quinquefasciatus heat shock protein 83, mRNA
1 [774 .. 793] AAGAAAAAGTCCGTGAAGGT (score=2.84)
>gi|161408086|dbj|AB306284.1| Alligator mississippiensis HSP90b mRNA for heat shock protein 90b, complete cds
1 [457 .. 476] GCAGGCTGGTGCGGACATCT (score=2.01)
2 [467 .. 486] GCGGACATCTCCATGATTGG (score=5.21)
3 [1268 .. 1287] GAGGACCTGCCCTTGAACAT (score=2.72)
4 [1739 .. 1758] CTGGAGCTGCCTGAGGATGA (score=2.95)
5 [2294 .. 2313] TAAAGCATGTGTGGGAAAGG (score=3.12)
>gi|150034860|gb|EF470247.1| Metapenaeus ensis heat shock protein 90 mRNA, complete cds
1 [94 .. 113] GAAACCATGACCGAGGAGGT (score=2.13)
>gi|150034858|gb|EF470246.1| Metapenaeus ensis heat shock protein 90 gene, complete cds
1 [94 .. 113] GAAACCATGACCGAGGAGGT (score=2.13)
>gi|71895890|ref|NM_001030484.1| Xenopus (Silurana) tropicalis heat shock protein 90kDa alpha (cytosolic), class B member 1 (hsp90ab1), mRNA 
>gi|76780422|emb|AM084222.1| Ceratitis capitata partial hsp83 gene for heat shock protein 83
1 [2067 .. 2086] AAGTACATATCTGGACACAT (score=2.17)
2 [2866 .. 2885] CTAAATATGTACGTACAAAT (score=2.31)
>gi|193795157|gb|EU570066.2| Macrocentrus cingulum heat shock protein 90 (hsp90) gene, complete cds 
>gi|183178937|gb|EU432547.1| Philodina roseola TAR protein gene, partial cds; U1-like Zn-finger-containing protein (U1Zn_1), unknown (PruORF0001_1), unknown (PrPCG0001_1), methione sulfide reductase B (MSRB_1), Strabismus, serine-threonin kinase copy 1, plasma membrane calcium-dependent ATPase (CAse_1), myosin essential light chain (MELC_1), and 82 kDa heat shock protein (hsp82_1) genes, complete cds; FBoxLRR_1 gene, complete sequence; and TPRA_1 (TPRA_1) gene, complete cds
1 [14935 .. 14954] CGAGAAATGTTCGAGGAGAT (score=2.89)
2 [15439 .. 15458] TTGAAAATGCTCCGGCAACT (score=3.22)
3 [31524 .. 31543] CGAAGCAGGTTCAGATATGC (score=2.27)
4 [33288 .. 33307] CTAAACATGCCGATGAAAAT (score=3.34)
>gi|112983555|ref|NM_001043411.1| Bombyx mori 90-kDa heat shock protein (Hsp90), mRNA
1 [97 .. 116] AAGAAAATGCCGGAAGAAAT (score=2.11)
>gi|1008866|gb|L47285.1|MSQHSP82G Anopheles albimanus heat shock protein gene (hsp82) genes, complete cds
1 [1423 .. 1442] GATGGCATGATCGGGATTGA (score=2.09)
2 [4060 .. 4079] GCAGGCGTGCTCGGCCCTGC (score=2.16)
3 [4510 .. 4529] GAGAGCATGCGTTAGAATGT (score=4.19)
>gi|260836994|ref|XM_002613445.1| Branchiostoma floridae hypothetical protein, mRNA 
>gi|257357666|dbj|AB517671.1| Coturnix japonica HSP90AB1 mRNA for heat shock protein 90kDa beta (cytosolic), class B member 1, complete cds
1 [355 .. 374] GCAGGCAGGTGCAGACATCT (score=3.74)
2 [365 .. 384] GCAGACATCTCCATGATTGG (score=4.07)
3 [1503 .. 1522] TGGAGCGTGTGCGGAAACGT (score=2.27)
>gi|195376386|ref|XM_002046942.1| Drosophila virilis heat shock protein 83 (Dvir\Hsp83), mRNA
1 [1596 .. 1615] CTGGAACTGCCCGAGGATGA (score=5.52)
>gi|183178964|gb|EU432549.1| Philodina roseola 7 transmembrane receptor (rhodopsin family) A (7tmrA_3), 7 transmembrane receptor (rhodopsin family) B (7tmrB_3), transmembrane receptor (rhodopsin family) C (7tmrC_3), 7 transmembrane receptor (rhodopsin family) D (7tmrD_3), myosin essential light chain (MELC_3), ArkA_3 (arkA_3), ArkB_3 (arkB_3), ArkC_3 (arkC_3), TRPA_3 (TPRA_3), 82 kDa heat shock protein (hsp82_3), LicD_3 (LicD_3), low density lipoprotein receptor (LDL_3), Zn carboxypeptidase gene (Zncarb_3), phosphoribosylaminoimidazole carboxylase (PAICS_3), unknown (PrPCG0002_3), lung-like 7 transmembrane receptor (lung_3), and phosphoglycerate-bisphosphoglycerate mutase (PGAM_3) genes, complete cds
1 [11612 .. 11631] GGGATCATTTCTGAGCATGT (score=6.30)
2 [24558 .. 24577] TCGAAAATTTCCGGACGTGA (score=3.57)
3 [30817 .. 30836] TCGGACATGTGTTTGCATCT (score=6.98)
4 [34953 .. 34972] AACAATATGTCTGGGAATCC (score=2.28)
5 [37097 .. 37116] CTTGGAATGTTCGAACAAGT (score=2.65)
6 [39258 .. 39277] AAGAACCTGCAGGGAAATGC (score=2.35)
7 [40977 .. 40996] AATGACATCCTCGTACTTCT (score=3.03)
8 [46954 .. 46973] TCAAACCTGTTATAGCATGT (score=2.60)
9 [49402 .. 49421] TCGAACTTTTTCGGATATGT (score=3.44)
10 [57870 .. 57889] GTGAACATGTCTTTCATTGT (score=2.66)
11 [61562 .. 61581] GTGGAAATGTCAATGCAAGT (score=4.07)
>gi|115931941|ref|XR_026539.1| PREDICTED: Strongylocentrotus purpuratus similar to 84kDa heat shock protein (LOC582860), mRNA
1 [53 .. 72] TCGAACATTCCTGTACTCGA (score=2.07)
>gi|115692069|ref|XR_026630.1| PREDICTED: Strongylocentrotus purpuratus similar to 84kDa heat shock protein (LOC582860), mRNA
1 [53 .. 72] TCGAACATTCCTGTACTCGA (score=2.07)
>gi|118130847|ref|NM_008302.3| Mus musculus heat shock protein 90 alpha (cytosolic), class B member 1 (Hsp90ab1), mRNA
1 [1256 .. 1275] CTGAACATCTCCCGGGAGAT (score=2.45)
>gi|117499963|gb|EF035454.1| Drosophila buzzatii heat shock protein 83 gene, complete cds 
>gi|118601867|ref|NM_001079637.1| Bos taurus heat shock 90kDa protein 1, beta (HSP90AB1), mRNA
1 [81 .. 100] TTAAAGATGCCTGAGGAAGT (score=4.35)
2 [447 .. 466] GCAGACATCTCCATGATTGG (score=4.07)
3 [1248 .. 1267] CTGAACATCTCCCGAGAAAT (score=3.51)
4 [1707 .. 1726] CTGGAGCTGCCCGAGGATGA (score=5.52)
>gi|57242924|gb|BC088985.1| Mus musculus heat shock protein 90 alpha (cytosolic), class B member 1, mRNA (cDNA clone MGC:115780 IMAGE:6808699), complete cds
1 [1250 .. 1269] CTGAACATCTCCCGGGAGAT (score=2.45)
>gi|33317936|gb|AF465639.1| Mus musculus strain C57BL/6 heat shock protein 84b (Hsp84b) mRNA, complete cds
1 [1256 .. 1275] CTGAACATCTCCCGGGAGAT (score=2.45)
>gi|9068|emb|X03812.1| Drosophila pseudoobscura gene for heat shock protein hsp 82 
>gi|229892247|ref|NM_001160064.1| Apis mellifera heat shock protein 90 (Hsp90), mRNA 
>gi|226446414|gb|FJ713701.1| Apis mellifera clone HSP90a heat shock protein 90 mRNA, complete cds 
>gi|195127442|ref|XM_002008142.1| Drosophila mojavensis GI13350 (Dmoj\GI13350), mRNA
1 [1599 .. 1618] CTGGAGTTGCCCGAGGATGA (score=5.52)
>gi|112419849|gb|BT026666.1| Gasterosteus aculeatus clone CEC36-E07 mRNA sequence
1 [1249 .. 1268] CTGAACATCTCCAGGGAGAT (score=4.06)
>gi|60592791|ref|NM_001012670.1| Bos taurus heat shock 90kD protein 1, alpha (HSPCA), mRNA
1 [2689 .. 2708] AAACACTTGTCCCAGCAAGT (score=2.82)
2 [2877 .. 2896] ATAAGCCTGCCCAGGCATGT (score=10.32)
>gi|169646931|ref|NG_005218.3| Homo sapiens heat shock protein 90kDa alpha (cytosolic), class A member 3 (pseudogene) (HSP90AA3P) on chromosome 1 
>gi|195428528|ref|XM_002062289.1| Drosophila willistoni Hsp83 (Dwil\Hsp83), mRNA
1 [1239 .. 1258] GAGGAGTTGTCCGAGGATAA (score=2.15)
>gi|154759260|ref|NM_001100597.1| Tribolium castaneum heat shock protein 90 (LOC656270), mRNA
1 [1696 .. 1715] CAAGAAATGCCTAGAGTTGT (score=6.25)
>gi|126291533|ref|XR_030475.1| PREDICTED: Monodelphis domestica similar to 90-kDa heat shock protein alpha (LOC100031647), mRNA 
>gi|11229184|emb|AL365440.13| Human DNA sequence from clone RP11-144L1 on chromosome 1 Contains the OR10T1P olfactory receptor, family 10, subfamily T, member 1 pseudogene, an etoposide induced 2.4 mRNA (EI24) pseudogene, the OR10K1 gene for olfactory receptor, family 10, subfamily K, member 1, the OR10R2 gene for olfactory receptor, family 10, subfamily R, member 2, the OR10R3P olfactory receptor, family 10, subfamily R, member 3 pseudogene, a novel gene, the OR10R1P olfactory receptor, family 10, subfamily R, member 1 pseudogene, a heat shock 90kDa protein 1, alpha (HSPCA) pseudogene and the OR6Y1 gene for olfactory receptor, family 6, subfamily Y, member 1, complete sequence
1 [5229 .. 5248] ATAAACATACATGTGCATGT (score=5.37)
2 [11421 .. 11440] CAAATGATGCCCAGAGAAGT (score=3.99)
3 [16965 .. 16984] AGACACATGAACTTGCATGT (score=4.43)
4 [21648 .. 21667] TCAGGCAAGCATGGAATTGT (score=2.35)
5 [31104 .. 31123] CAAGACTAGTCCAGGCAACA (score=2.18)
6 [45801 .. 45820] AAGGCCTTGCCCATGCCTAT (score=2.03)
7 [46454 .. 46473] AGACACATGCCCACGTATGT (score=6.17)
8 [58743 .. 58762] AGAGGCATGTCATAAAATAT (score=3.81)
9 [59088 .. 59107] ACAGTCATGCTCTGGCAATA (score=5.05)
10 [64051 .. 64070] AGAGAGACGTCCATGCATGT (score=7.24)
11 [64920 .. 64939] TAGGAAATGCCTGAGAATGA (score=6.25)
12 [75877 .. 75896] TAGAACATTTCTTTGCATGT (score=7.70)
13 [77684 .. 77703] CACAGCATGTCCAGGCAGAT (score=5.99)
14 [82518 .. 82537] TGAGGAATGTTCGTGTATTT (score=2.95)
15 [83492 .. 83511] CCAGACATGTTCAAGCTCCT (score=4.70)
16 [84168 .. 84187] CCAGCAATGCCTGGGCATAG (score=5.68)
17 [88795 .. 88814] GCCACCATGCCCGGGTAATT (score=3.91)
18 [91345 .. 91364] AGACACATGCCCACGTATGT (score=6.17)
19 [92088 .. 92107] CCAGAGTTGCCAGGGGTTAT (score=2.41)
20 [95755 .. 95774] AGAAAAATGCCATGGCATTA (score=4.09)
21 [99142 .. 99161] AGAGGCAGGCCTGCAGATCT (score=3.25)
22 [100261 .. 100280] AAAGACATACTCAGACAAAG (score=2.85)
23 [107487 .. 107506] AAAAACTTGCTTGTGAATGA (score=3.14)
24 [110733 .. 110752] ATGAACATATGCATGCATGT (score=5.98)
25 [115324 .. 115343] AATGACAGGTCTAGAGAAGT (score=2.37)
26 [121485 .. 121504] AAGAACATGGTCAGGCATAA (score=6.61)
27 [122024 .. 122043] TGGAAAATGTACATGCTTTT (score=2.40)
28 [122062 .. 122081] TTGAATATGTGTGTGCATAT (score=2.64)
29 [122750 .. 122769] ATAAACATACATGTGCATGT (score=5.37)
>gi|8918414|dbj|AB045359.1| Homo sapiens genomic DNA, chromosome 1q22-q23, clone:456n8, complete sequence
1 [5135 .. 5154] ATAAACATACATGTGCATGT (score=5.37)
2 [11327 .. 11346] CAAATGATGCCCAGAGAAGT (score=3.99)
3 [16871 .. 16890] AGACACATGAACTTGCATGT (score=4.43)
4 [21554 .. 21573] TCAGGCAAGCATGGAATTGT (score=2.35)
5 [31010 .. 31029] CAAGACTAGTCCAGGCAACA (score=2.18)
6 [45707 .. 45726] AAGGCCTTGCCCATGCCTAT (score=2.03)
7 [46360 .. 46379] AGACACATGCCCACGTATGT (score=6.17)
8 [58649 .. 58668] AGAGGCATGTCATAAAATAT (score=3.81)
9 [58994 .. 59013] ACAGTCATGCTCTGGCAATA (score=5.05)
10 [63957 .. 63976] AGAGAGACGTCCATGCATGT (score=7.24)
11 [64826 .. 64845] TAGGAAATGCCTGAGAATGA (score=6.25)
12 [75783 .. 75802] TAGAACATTTCTTTGCATGT (score=7.70)
13 [77590 .. 77609] CACAGCATGTCCAGGCAGAT (score=5.99)
14 [82424 .. 82443] TGAGGAATGTTCGTGTATTT (score=2.95)
15 [83398 .. 83417] CCAGACATGTTCAAGCTCCT (score=4.70)
16 [84074 .. 84093] CCAGCAATGCCTGGGCATAG (score=5.68)
17 [88701 .. 88720] GCCACCATGCCCGGGTAATT (score=3.91)
18 [91251 .. 91270] AGACACATGCCCACGTATGT (score=6.17)
19 [91994 .. 92013] CCAGAGTTGCCAGGGGTTAT (score=2.41)
20 [95661 .. 95680] AGAAAAATGCCATGGCATTA (score=4.09)
21 [99048 .. 99067] AGAGGCAGGCCTGCAGATCT (score=3.25)
22 [100167 .. 100186] AAAGACATACTCAGACAAAG (score=2.85)
23 [107393 .. 107412] AAAAACTTGCTTGTGAATGA (score=3.14)
24 [110639 .. 110658] ATGAACATATGCATGCATGT (score=5.98)
25 [115230 .. 115249] AATGACAGGTCTAGAGAAGT (score=2.37)
26 [121391 .. 121410] AAGAACATGGTCAGGCATAA (score=6.61)
27 [121930 .. 121949] TGGAAAATGTACATGCTTTT (score=2.40)
28 [121968 .. 121987] TTGAATATGTGTGTGCATAT (score=2.64)
29 [122656 .. 122675] ATAAACATACATGTGCATGT (score=5.37)
30 [132358 .. 132377] GGGGAAATGTGTGTGCGTGT (score=3.42)
31 [140324 .. 140343] CTGAACATCCCTAGGATAGT (score=4.22)
32 [141570 .. 141589] CAGGACATGCTCTTCCTTTA (score=3.99)
33 [157355 .. 157374] AGGGACCTGTCCACCCAAGT (score=4.53)
34 [157437 .. 157456] AAAGAAATGTCTGTACATGT (score=9.62)
35 [157772 .. 157791] GAAGGCTTGCTCTGGCCTAT (score=2.16)
>gi|8570522|dbj|AP002533.1| Homo sapiens genomic DNA, chromosome 1q22-q23, CD1 region, section 2/4
1 [6126 .. 6145] AGAGGCATGTCATAAAATAT (score=3.81)
2 [6471 .. 6490] ACAGTCATGCTCTGGCAATA (score=5.05)
3 [11434 .. 11453] AGAGAGACGTCCATGCATGT (score=7.24)
4 [12303 .. 12322] TAGGAAATGCCTGAGAATGA (score=6.25)
5 [23260 .. 23279] TAGAACATTTCTTTGCATGT (score=7.70)
6 [25067 .. 25086] CACAGCATGTCCAGGCAGAT (score=5.99)
7 [29901 .. 29920] TGAGGAATGTTCGTGTATTT (score=2.95)
8 [30875 .. 30894] CCAGACATGTTCAAGCTCCT (score=4.70)
9 [31551 .. 31570] CCAGCAATGCCTGGGCATAG (score=5.68)
10 [36178 .. 36197] GCCACCATGCCCGGGTAATT (score=3.91)
11 [38728 .. 38747] AGACACATGCCCACGTATGT (score=6.17)
12 [39471 .. 39490] CCAGAGTTGCCAGGGGTTAT (score=2.41)
13 [43138 .. 43157] AGAAAAATGCCATGGCATTA (score=4.09)
14 [46525 .. 46544] AGAGGCAGGCCTGCAGATCT (score=3.25)
15 [47644 .. 47663] AAAGACATACTCAGACAAAG (score=2.85)
16 [54870 .. 54889] AAAAACTTGCTTGTGAATGA (score=3.14)
17 [58116 .. 58135] ATGAACATATGCATGCATGT (score=5.98)
18 [62707 .. 62726] AATGACAGGTCTAGAGAAGT (score=2.37)
19 [68868 .. 68887] AAGAACATGGTCAGGCATAA (score=6.61)
20 [69407 .. 69426] TGGAAAATGTACATGCTTTT (score=2.40)
21 [69445 .. 69464] TTGAATATGTGTGTGCATAT (score=2.64)
22 [70133 .. 70152] ATAAACATACATGTGCATGT (score=5.37)
23 [79835 .. 79854] GGGGAAATGTGTGTGCGTGT (score=3.42)
24 [87801 .. 87820] CTGAACATCCCTAGGATAGT (score=4.22)
25 [89047 .. 89066] CAGGACATGCTCTTCCTTTA (score=3.99)
26 [94027 .. 94046] ATGTACATTCCTGGATTTGT (score=2.39)
27 [104870 .. 104889] AGGGACCTGTCCACTCAAGT (score=4.53)
28 [104952 .. 104971] AAAGAAATGTCTGTACATGT (score=9.62)
29 [105287 .. 105306] GAAGGCTTGCTCTGGCCTAT (score=2.16)
30 [112249 .. 112268] TCTGGCATGCCTAAACAGGT (score=3.23)
31 [121282 .. 121301] ACAGACATGTGCCACCATGC (score=3.74)
32 [124506 .. 124525] AAAGAAATGCTCAAGGAAGT (score=4.50)
33 [126503 .. 126522] CCAAACAAGCCTGAACAGCT (score=3.48)
34 [126732 .. 126751] CAGGACATGTTCTTCAATTT (score=5.24)
35 [144374 .. 144393] GGGGTCATGGTTTGGGATGT (score=3.68)
36 [145558 .. 145577] GTGCACAGGCTCTGACAAGT (score=3.08)
37 [149815 .. 149834] AGAGACATAACTTGGCATAA (score=2.74)
38 [158928 .. 158947] CTTAAAATGCTTGAACATGT (score=2.87)
39 [174213 .. 174232] ACAGACCTGTCTGAGTCTGT (score=2.82)
40 [178407 .. 178426] CGAAAAATGTCTGACCAAAT (score=2.11)
41 [189072 .. 189091] AGACACATGCACATGTATGT (score=4.19)
42 [195418 .. 195437] AGTGGTATGTATGTGCATGT (score=3.27)
43 [198795 .. 198814] CTGAGCATGTACAGACTTTT (score=5.89)
44 [214861 .. 214880] AGTGGCATGTACATACAATT (score=2.08)
45 [215638 .. 215657] GGAGACATTCAGGGGAAAGT (score=2.87)
46 [218483 .. 218502] CAAGACTAGCCTGGGCAATA (score=2.70)
47 [233690 .. 233709] AAGGACATGAACAGACACTT (score=2.96)
48 [234201 .. 234220] AGGGACATGGTTGAAAATGG (score=4.48)
49 [234698 .. 234717] ATGAACATGTTAGGGAAATA (score=2.86)
50 [236804 .. 236823] GAGAACATCTTCAGGTATGT (score=5.50)
51 [236830 .. 236849] ATAAACATGTGTAAAAATGT (score=2.36)
52 [242336 .. 242355] ATGGACGTGTCTGTACAGGC (score=3.92)
53 [249297 .. 249316] ATGGACGTGTCTGTACAGGC (score=3.92)
54 [255763 .. 255782] GGGAACATGCTAGTAGAAGC (score=4.83)
55 [257099 .. 257118] CTAGTCATTCCTGTGCATTC (score=2.67)
56 [257415 .. 257434] TCAGGCTTGCTCTTAAAAGT (score=2.18)
57 [258103 .. 258122] CCAGGCAAGCCTGATCATCT (score=4.47)
58 [265926 .. 265945] GCAGACATCCCCTGTCAGAT (score=2.70)
59 [273061 .. 273080] ATGAATATGCTCAAACATAT (score=4.02)
60 [275394 .. 275413] ATAAAAATGCCCTAGCAGAT (score=2.48)
61 [277295 .. 277314] ACAAGGATGCCTGGGTCTGC (score=2.08)
62 [279994 .. 280013] AAGAGCATTTCCGTGGCTGG (score=4.16)
63 [283837 .. 283856] AGACACATACACGTGTATGT (score=2.46)
64 [283999 .. 284018] AGGGACATGGTTGGAGCTGG (score=3.39)
65 [286268 .. 286287] ATAAACATACATGTGCATGT (score=5.37)
66 [286943 .. 286962] ATAAACATACGTGTGCATGT (score=5.37)
67 [290172 .. 290191] TAGGACATGCCTGACTATAT (score=4.84)
68 [291486 .. 291505] CCATTCATGTCCCTAGATGT (score=3.86)
>gi|194866003|ref|XM_001971675.1| Drosophila erecta GG15112 (Dere\GG15112), mRNA 
>gi|183178918|gb|EU432546.1| Philodina roseola 7 transmembrane receptor (rhodopsin family) A (7tmrA_4), 7 transmembrane receptor (rhodopsin family) B (7tmrB_4), 7 transmembrane receptor (rhodopsin family) C (7tmrC_4), 7 transmembrane receptor (rhodopsin family) D (7tmrD_4), myosin essential light chain (MELC_4), ArkA_4 (arkA_4), ArkB_4 (arkB_4), ArkC_4 (arkC_4), TPR-repeat containing protein A (TPRA_4), 82 kDa heat shock protein (hsp82_4), LicD motif-containing protein (LicD_4), low density lipoprotein receptor (LDL_4), Zn carboxypeptidase (Zncarb_4), phosphoribosylaminoimidazole carboxylase, phosphoribosylaminoimidazole succinocarboxamide synthetase (PAICS_4), unknown (PrPCG0002_4), lung-like 7 transmembrane receptor (lung_4), and phosphoglycerate-bisphosphoglycerate mutase family M protein (PGAM_4) genes, complete cds
1 [10987 .. 11006] AGGATCATTTCTAAGCATGT (score=4.64)
2 [21813 .. 21832] TCAAAAATGTCCGTTGTTGT (score=4.70)
3 [23886 .. 23905] TCGAAAATTTCCGGACGTGA (score=3.57)
4 [30037 .. 30056] TCGGACATTTATTTGCATCT (score=2.74)
5 [36275 .. 36294] CTTGAAATGTTCGAACAAGT (score=3.78)
6 [57544 .. 57563] GTGAACATGTCTTTCATTGT (score=2.66)
7 [61251 .. 61270] GTGGAAATGTCAATGCAAGT (score=4.07)
>gi|93278395|gb|AY445913.2| Locusta migratoria heat shock protein 90 mRNA, complete cds
1 [1355 .. 1374] CAAAAAATGCTTGGAACTGT (score=2.55)
>gi|24656565|ref|NM_079175.2| Drosophila melanogaster heat shock protein 83 (Hsp83), mRNA
1 [1940 .. 1959] CTGGAGCTGCCTGAGGATGA (score=2.95)
>gi|21397249|gb|AC097725.2| Drosophila melanogaster 3L BAC RP98-48E19 (Roswell Park Cancer Institute Drosophila BAC Library) complete sequence
1 [8455 .. 8474] CCACACTTGATCTGGCAAGT (score=2.33)
2 [9671 .. 9690] CAAGACATGCGCGGTATTTG (score=3.16)
3 [13530 .. 13549] ACCGACATGATTGGAAATTT (score=3.02)
4 [25212 .. 25231] CTGGCCATGTTCAAGTAAGT (score=2.61)
5 [32045 .. 32064] TAAAGCATGTCTGACAATGA (score=2.81)
6 [36421 .. 36440] CGGGAAATGCCCAGGAGTTC (score=4.75)
7 [37255 .. 37274] GAGGACATGTCCTTGAATTT (score=10.48)
8 [40953 .. 40972] ACGAACACGTTTTGACATTG (score=2.70)
9 [41867 .. 41886] ATGAACATCCCCCGCCATTA (score=2.22)
10 [44495 .. 44514] GCGAAAATGACCGAGGATAT (score=5.48)
11 [44749 .. 44768] AGCAACATGGCTGGGATTTT (score=3.81)
12 [70395 .. 70414] ACGAGCACGCACACACATGT (score=3.86)
13 [72682 .. 72701] TGGCACATGCTGTGAGATCT (score=2.39)
14 [78406 .. 78425] CAACACATGGGCCTGCATGT (score=2.61)
15 [78600 .. 78619] AGAGACATGCTGGAAAATAC (score=3.70)
16 [80042 .. 80061] GAGAGCATTCCCTGGCACCA (score=2.66)
17 [84093 .. 84112] GGGGAAATGGCCAGGGAAAC (score=2.43)
18 [89193 .. 89212] TCGGGCATGTCTACGGAAAC (score=2.28)
19 [89367 .. 89386] AAAAACCTTTCCAGGCATGC (score=5.81)
20 [89377 .. 89396] CCAGGCATGCCTGTAGAGGC (score=6.83)
21 [89730 .. 89749] TTAAACATGGCCGGCGATAT (score=5.29)
22 [96435 .. 96454] CGGAGCAGGTGCGGGAACGG (score=2.35)
23 [103376 .. 103395] CCCGACATCCGCGGAGATTT (score=4.59)
24 [105057 .. 105076] AGAAATATGTACATGCATGT (score=6.45)
25 [106001 .. 106020] CACTACATGTCGCGGGATGT (score=3.00)
26 [110119 .. 110138] TCAGACATGTAAAGACAATT (score=3.02)
27 [111827 .. 111846] AAGAACAGGCCCTTTGATAT (score=3.45)
28 [114087 .. 114106] CAGGGCAAGCTCAAGCAGGT (score=4.60)
29 [116523 .. 116542] GCGGAGAGGACCAAGGATGT (score=2.03)
30 [119266 .. 119285] GGTGACATGCCCGTGGAGGC (score=7.39)
31 [123741 .. 123760] GAGGAAAAGTCCGAGAATCT (score=3.92)
32 [124115 .. 124134] CGAAAAAGGTCTGAGCATGC (score=4.42)
33 [139096 .. 139115] CTGGAGCTGCCTGAGGATGA (score=2.95)
34 [143931 .. 143950] GGGATCATGCCAAGGCTTTG (score=2.73)
35 [144936 .. 144955] AGATATATTTCCGGACAATT (score=2.21)
36 [147528 .. 147547] TCGAACCTGTCCCGGAAATG (score=2.16)
37 [147821 .. 147840] ACAGGCATCCCTGGCGTTTT (score=2.69)
38 [148154 .. 148173] ACGGACATGCTCCGGCGGCA (score=2.24)
39 [148196 .. 148215] TTGGGCATGTACGGTCAAAT (score=5.11)
40 [148575 .. 148594] AAGATTATGCTCAGGAATGC (score=2.80)
41 [150976 .. 150995] ATGACCTTGCCCCGGCTTTT (score=2.66)
42 [153521 .. 153540] GAGAAGATGTTCGTGAAAAT (score=3.42)
43 [155546 .. 155565] CTGGACATGGTCGTACTCTT (score=2.81)
44 [162087 .. 162106] AAATGCATCCCTGTTCATGT (score=2.35)
45 [168531 .. 168550] GAACGCATGCCTTGACTTGC (score=4.23)
46 [169596 .. 169615] ACCCACATGCTCGAAAATTT (score=3.07)
47 [170651 .. 170670] CTGGACAAGCTCAAACAAAT (score=3.41)
>gi|166014095|gb|DQ198859.2| Sesamia nonagrioides 90 kDa heat shock protein 83 (hsp83) mRNA, complete cds 
>gi|2062376|gb|U75687.1|DAU75687 Drosophila auraria heat shock protein 83 (hsp83) gene, complete cds
1 [165 .. 184] ACGCACACGTCTCGGAATGC (score=2.33)
2 [714 .. 733] ACATACATACACATGCATGT (score=4.15)
>gi|226838231|gb|FJ855436.1| Penaeus monodon heat shock protein 90 (hsp90) gene, complete cds 
>gi|156405337|ref|XM_001640639.1| Nematostella vectensis predicted protein (NEMVEDRAFT_v1g178640) mRNA, complete cds 
>gi|8125|emb|X03810.1| Drosophila melanogaster gene for heat shock protein hsp 82
1 [1602 .. 1621] ACGCACATGCACGCCCATGA (score=3.49)
2 [3753 .. 3772] CTGGAGCTGCCTGAGGATGA (score=2.95)
>gi|238803826|emb|FM897369.1| Meloidogyne artiellia mRNA for heat shock protein 90 (Hsp90 gene) 
>gi|221131835|ref|XM_002155074.1| PREDICTED: Hydra magnipapillata similar to heat shock protein 90kDa alpha (cytosolic), class A member 1 (LOC100201813), mRNA 
>gi|229562185|gb|FJ862050.1| Spodoptera exigua heat shock protein 90 (hsp90) mRNA, complete cds 
>gi|195337076|ref|XM_002035123.1| Drosophila sechellia Hsp83 (Dsec\Hsp83), mRNA
1 [1599 .. 1618] CTGGAGCTGCCTGAGGATGA (score=2.95)
>gi|221706450|gb|FJ584283.1| Steinernema feltiae strain G26 heat shock protein 90 (HSP90) mRNA, complete cds 
>gi|22086552|gb|AF402101.1| Achlya ambisexualis isolate JS855 heat shock protein Hsp90 mRNA, complete cds
1 [812 .. 831] ATGCGCAAGCCTGAAGATGT (score=-2.93)
2 [1177 .. 1196] CAAGAAGTGCCTTGACATGT (score=-5.77)
>gi|220028646|gb|FJ524853.1| Spodoptera exigua heat shock protein 90 mRNA, complete cds 
>gi|47604959|ref|NM_206959.1| Gallus gallus heat shock 90kDa protein 1, beta (HSPCB), mRNA
1 [350 .. 369] GCAGGCAGGCGCAGACATCT (score=4.33)
2 [2350 .. 2369] TCAGGCAGCCCTAGGCTTGT (score=3.36)
>gi|113208382|dbj|AB251894.1| Mamestra brassicae hsp90 mRNA for heat shock protein 90, complete cds
1 [1489 .. 1508] CAGAACAGGTCCAAGCTGGC (score=3.18)
>gi|112734776|ref|NR_003132.1| Homo sapiens heat shock protein 90kDa alpha (cytosolic), class B member 2 (pseudogene) (HSP90AB2P), non-coding RNA
1 [128 .. 147] GGGAGCATCCCCAGACCAGT (score=5.05)
2 [3307 .. 3326] AGGAACATACCCTGACTTTG (score=6.35)
3 [3429 .. 3448] GCAGACATCTCCATGATTGG (score=4.07)
4 [4225 .. 4244] CTGAACATCTCCTGAGAAAT (score=5.12)
>gi|8101|emb|X00065.1| Drosophila melanogaster 5'end of heat shock gene hsp83 
>gi|221115824|ref|XM_002164992.1| PREDICTED: Hydra magnipapillata similar to heat shock protein 90, alpha (cytosolic), class A member 1 (LOC100199389), mRNA 
>gi|22086549|gb|AF402100.1| Achlya ambisexualis isolate JS854 heat shock protein Hsp90 mRNA, complete cds
1 [813 .. 832] ATGCGCAAGCCTGAAGATGT (score=-2.93)
2 [1178 .. 1197] CAAGAAGTGCCTTGACATGT (score=-5.77)
>gi|166769|gb|M62984.1|ATHHSP83 A.thaliana heat shock protein 83 mRNA, complete cds 
>gi|167843234|gb|EU306564.1| Tigriopus japonicus heat shock protein 90 (Hsp90) mRNA, complete cds
1 [1304 .. 1323] CAAGAAGTGCATGGACTTGT (score=2.19)
2 [1314 .. 1333] ATGGACTTGTTCGAGGAATT (score=4.16)
3 [2187 .. 2206] GAAGAGATGCCCGAACTCGA (score=2.95)
>gi|46358050|dbj|AB176669.1| Antheraea yamamai hsp90 mRNA for heat shock protein, complete cds 
>gi|229893633|gb|FJ392028.1| Portunus trituberculatus heat shock protein 90-2 (hsp90-2) mRNA, complete cds 
>gi|164422266|gb|EU306519.1| Mythimna separata Hsp90 mRNA, complete cds
1 [1308 .. 1327] CAGAACAGGTCCAAACTGGC (score=2.04)
>gi|257357672|dbj|AB517674.1| Coturnix japonica HSP90AA1 gene for heat shock protein 90kDa alpha (cytosolic), class A member 1, complete cds 
>gi|188532073|gb|EU684310.1| Exorista civilis heat shock protein 90 (hsp90) mRNA, complete cds 
>gi|67462289|gb|DQ062086.1| Pseudourostyla cristata heat shock protein 90 mRNA, complete cds; macronuclear 
>gi|12005808|gb|AF254880.1|AF254880 Spodoptera frugiperda 90-kDa heat shock protein HSP83 (hsp83) mRNA, complete cds
1 [1378 .. 1397] TAAGAAATGCTTGGAACTGT (score=2.10)
>gi|224060974|ref|XM_002300267.1| Populus trichocarpa predicted protein, mRNA
1 [2036 .. 2055] AACAGCATGGCTGGGTATAT (score=-2.33)
>gi|159034063|gb|EU233821.1| Loxostege sticticalis heat shock protein 90 (hsp90) mRNA, complete cds
1 [2094 .. 2113] GGGGACGTGCCCCCGCTAGA (score=2.36)
>gi|145359170|ref|NM_124642.3| Arabidopsis thaliana ATHSP90.1 (HEAT SHOCK PROTEIN 90.1); ATP binding / unfolded protein binding (ATHSP90.1) mRNA, complete cds 
>gi|121717653|ref|XM_001276113.1| Aspergillus clavatus NRRL 1 molecular chaperone Mod-E/Hsp90 (ACLA_000990), partial mRNA 
>gi|225462012|ref|XM_002273208.1| PREDICTED: Vitis vinifera similar to heat shock protein 90 (LOC100261759), mRNA 
>gi|89515101|gb|DQ437116.1| Bufo gargarizans heat shock protein 90 mRNA, complete cds
1 [414 .. 433] GCGGACATCTCCATGATTGG (score=5.21)
2 [1215 .. 1234] CTGAACATCTCTAGAGAAAT (score=2.56)
3 [1674 .. 1693] CTGGAGCTGCCTGAGGATGA (score=2.95)
>gi|88766396|gb|DQ393580.1| Metarhizium anisopliae heat shock protein 90 (HSP90) mRNA, complete cds 
>gi|146724145|gb|EF584332.1| Lucilia cuprina Hsp90 gene, complete cds 
