# Supplementary material for: Promoter Complexity and Tissue-Specific Expression of Stress Response Components in Mytilus galloprovincialis, a Sessile Marine Invertebrate Species
Source: PLoS Comput Biol. 2010 Jul 8;6(7):e1000847. doi: 10.1371/journal.pcbi.1000847 (PMC2900285; doi:10.1371/journal.pcbi.1000847)
Supplement: Protocol S1 — 18 Supplement files plus an index file: 3 Supplementary figures, 2 Supplementary tables - referenced in text as Protocol S1; index provided with an explanation of the directory contents. (5.18 MB ZIP) [file pcbi.1000847.s001.zip › SUPPLEMENTS18/SupplFigure2.1b.fasta]

>emb|AM236589.2|/1-201  Mytilus galloprovincialis hsp90-1 gene for heat shock protein 90
AACGAGAACCTTTTCATCAGATGCCAACAACAAGATATAGCCACAACTATAATAAGAAGACGCTGGAGGTGG
ATTCGGCATGTCCTACGGAAAGGCCAGGGGGATATCACAAAAACAGCACTCCACTGGACCCCAGAAGGTAAA
AGAAAGAGAGGAAGACCTAAAATGACATGGAGAAGAACTGTAGAGGCAGAGGCTAGT
>emb|AJ586906.3|/1-201  Mytilus galloprovincialis hsp90-2 gene for heat shock protein 90
AACGAGAACCTTTTCATCAGATGCCAACAACAAGATATAGCCACAACTATAATAAGAAGACGCTGGAGGTGG
ATTCGGCATGTCCTACGGAAAGGCCAGGGGGATATCACAAAAACAGCACTCCACTGGACCCCAGAAGGTAAA
AGAAAGAGAGGAAGACCTAAAATGACATGGAGAAGAACTGTAGAGGCAGAGGCTAGT
>dbj|AB081572.1|/1-179  Oryzias curvinotus DNA, LINE-like repetitive sequence Gamera, clone:Gamera-cur1
.........CTATTCTTCCGCAGCAATCAAGAAGACATGTCATCAATTATCCTCAAAAGACGCTGGACATGG
ATTGGACATGTACTAAGGAGTGAAGACAACACAATAATAAAGACAGCACTACATTGGACACCAGATGGGAAA
AGAAAAACAGGACGGCCGAAGATCATCTGGTGCCGAACAGTAGA.............
>ref|NW_003038502.1|/1-118  Schistosoma mansoni genome sequence supercontig Smp_scaff001979
.....................................................AAGAAG.CGCTGGAAGTGG
ATTGGGCACACCCTGAGGAAATCACCTAATTGCGTCACAAGACAAGCACTCACATGGAATCCTGAAGGTCAA
AGGAGAAGAGGAAGACCAAAGAACACAT.............................
>ref|NW_003038472.1|/1-136  Schistosoma mansoni genome sequence supercontig Smp_scaff001935
.....................................................AAGAAG.CGCTGGAAGTGG
ATTGGGCACTCTTTGAGGAAATCGCCCAAGTGCGTCACAAGACAAGCCCTCACATGGAATCCTGAAGGCAAA
AGGAGAAGAGGAAGACCAAAGAACACATTAAGCCAAGAAATGGAGA...........
>ref|NW_003033283.1|/1-118  Schistosoma mansoni genome sequence supercontig Smp_scaff003881
.....................................................AAGAAG.CGCTGGAAGTGG
ATTGGGCACACCCTGAGGAAATCACCTAATTGCGTCACAAGACAAGCACTCACATGGAATCCTGAAGGTCAA
AGGAGAAGAGGAAGACCAAAGAACACAT.............................
>ref|NW_003022345.1|/1-118  Schistosoma mansoni genome sequence supercontig Smp_scaff013269
.....................................................AAGAAG.CGCTGGAAGTGG
ATTGGGCATACTTTGAGGAAATCACCCAGTTGTGTCACAAGACAAGCCCTCGCGTGGAATCCTGAAGGTCAA
AAGAGAAGAGGAAGACCAAAGAACACAT.............................
>emb|FN359270.1|/1-118  Schistosoma mansoni genome sequence supercontig Smp_scaff001979
.....................................................AAGAAG.CGCTGGAAGTGG
ATTGGGCACACCCTGAGGAAATCACCTAATTGCGTCACAAGACAAGCACTCACATGGAATCCTGAAGGTCAA
AGGAGAAGAGGAAGACCAAAGAACACAT.............................
>emb|FN359226.1|/1-136  Schistosoma mansoni genome sequence supercontig Smp_scaff001935
.....................................................AAGAAG.CGCTGGAAGTGG
ATTGGGCACTCTTTGAGGAAATCGCCCAAGTGCGTCACAAGACAAGCCCTCACATGGAATCCTGAAGGCAAA
AGGAGAAGAGGAAGACCAAAGAACACATTAAGCCAAGAAATGGAGA...........
>emb|FN357592.1|/1-136  Schistosoma mansoni genome sequence supercontig Smp_scaff000301
.....................................................AAGAAG.CGCTGGAAGTGG
ATTGGGCACTCTTTGAGGAAATCGCCCAAGTGCGTCACAAGACAAGCCCTCACATGGAATCCTGAAGGCAAA
AGGAGAAGAGGAAGACCAAAGAACACATTAAGCCAAGAAATGGAGA...........
>emb|FN357299.1|/1-118  Schistosoma mansoni genome sequence supercontig Smp_scaff000008
.....................................................AAGAAG.CGCTGGAAGTGG
ATTGGGCACACTCTGAGGAAATCACCCAATTGTGTCACAAGACAAGCCCTCACATGGAATCCTGAAGGTCAA
AGGAGAAGAGGAAGACCAAAGAACACAT.............................
>emb|FN361172.1|/1-118  Schistosoma mansoni genome sequence supercontig Smp_scaff003881
.....................................................AAGAAG.CGCTGGAAGTGG
ATTGGGCACACCCTGAGGAAATCACCTAATTGCGTCACAAGACAAGCACTCACATGGAATCCTGAAGGTCAA
AGGAGAAGAGGAAGACCAAAGAACACAT.............................
>emb|FN370560.1|/1-118  Schistosoma mansoni genome sequence supercontig Smp_scaff013269
.....................................................AAGAAG.CGCTGGAAGTGG
ATTGGGCATACTTTGAGGAAATCACCCAGTTGTGTCACAAGACAAGCCCTCGCGTGGAATCCTGAAGGTCAA
AAGAGAAGAGGAAGACCAAAGAACACAT.............................
>ref|NW_003039011.1|/1-110  Schistosoma mansoni genome sequence supercontig Smp_scaff010546
.....................................................AAGAAG.CGCTGGAAGTGG
ATTGGGCACACCTTGAGGAAATCACCCGACAGCATCACAAGACAAGCCCTCACATGGAATCCCGAAGGTCAA
AGGAGAAGAGGAAGACCAAA.....................................
>ref|NW_003033823.1|/1-121  Schistosoma mansoni genome sequence supercontig Smp_scaff010714
..................................................AATACGAAA.CGCTGGAAGTGG
ATTGGGCACACCTTGAGGAAATCAGCTAATTGCGTCACAAGACAAGCCCTCACATGGAATCCTGATGGTCAA
AGGAAGAGAGGAAGACCAAAGAACACAT.............................
>ref|NW_003026315.1|/1-118  Schistosoma mansoni genome sequence supercontig Smp_scaff002909
.....................................................AAGAAG.CGCTGGAAGTGG
ATTGGGCACACCTTGAGGAAATCACCGAATTGCGTCACAATACAAGCCCTCACATGGAATCCAGAAGGTCAA
AGGAGAAGAGGAAGACCAAAGAACACAT.............................
>emb|FN367837.1|/1-109  Schistosoma mansoni genome sequence supercontig Smp_scaff010546
......................................................AGAAG.CGCTGGAAGTGG
ATTGGGCACACCTTGAGGAAATCACCCGACAGCATCACAAGACAAGCCCTCACATGGAATCCCGAAGGTCAA
AGGAGAAGAGGAAGACCAAA.....................................
>emb|FN357689.1|/1-118  Schistosoma mansoni genome sequence supercontig Smp_scaff000398
.....................................................AAGAAG.CGCTGGAAGTGG
ATTGGGCACATCTTGAGGAAATCACCTAATTGTGTCACAAGACAAGCCCTCACATGGAATCCTGAAGGTCAA
AGGAGAAGAGGAAGACCAAACAACACAT.............................
>emb|FN357447.1|a/1-118  Schistosoma mansoni genome sequence supercontig Smp_scaff000156
.....................................................AAGAAG.CGCTGGAAGTGG
ATTGGGCACACCTTGAGGAAATCACCTGATTGTGTCACAAGACAAGCCCTCACATGGAATCCTGAAGGTCAA
AGGAGAAGAGGAAGACCAAAGAACACAT.............................
>emb|FN357447.1|b/1-107  Schistosoma mansoni genome sequence supercontig Smp_scaff000156
.....................................................AAGAAG.CGCTGGAAGTGG
ATTGGGCACACTTTGAGGAAATCACCTAGTTGTGTCACAAGACAAGCCCTCACATGGAATCCTGAAGGTCAA
AGGAGAAGAGGAAGACC........................................
>emb|FN357444.1|/1-121  Schistosoma mansoni genome sequence supercontig Smp_scaff000153
..................................................AATACGAAA.CGCTGGAAGTGG
ATTGGGCACACCTTGAGGAAATCAGCTAATTGCGTCACAAGACAAGCCCTCACATGGAATCCTGATGGTCAA
AGGAAGAGAGGAAGACCAAAGAACACAT.............................
>emb|FN357435.1|/1-106  Schistosoma mansoni genome sequence supercontig Smp_scaff000144
.....................................................AAGAAG.CGCTGGAAGTGG
ATTGGGCATACCTTGAGGAAATCACCCAATTGTGTCACAAGACAAGCCCTCACATGGAATCCTGAAGGTCAA
AGGAGAAGAGGAAGAC.........................................
>emb|FN357350.1|/1-115  Schistosoma mansoni genome sequence supercontig Smp_scaff000059
........................................................AGG.CGCTGGAAGTGG
ATTGGGCACATCTTGAGGAAATCACCCAATTGTGTCACAAGACAAGCCCTCACATGGAGTCCTGAAGGTCAA
AGGAGAAGAGGAAGACCAAAGAACACAT.............................
>emb|FN357326.1|/1-118  Schistosoma mansoni genome sequence supercontig Smp_scaff000035
.....................................................AAGAAG.CGCTGGAAGTGG
ATTGGGCACACCTTGAGGAAATCACCTGATTGCGTCACAAGACAAGCCCTCACATGGAATCCTGAAGGTCAA
AGGAAAAGAGGAAGACCAAAGAACACAT.............................
>emb|FN368005.1|/1-121  Schistosoma mansoni genome sequence supercontig Smp_scaff010714
..................................................AATACGAAA.CGCTGGAAGTGG
ATTGGGCACACCTTGAGGAAATCAGCTAATTGCGTCACAAGACAAGCCCTCACATGGAATCCTGATGGTCAA
AGGAAGAGAGGAAGACCAAAGAACACAT.............................
>emb|FN360200.1|/1-118  Schistosoma mansoni genome sequence supercontig Smp_scaff002909
.....................................................AAGAAG.CGCTGGAAGTGG
ATTGGGCACACCTTGAGGAAATCACCGAATTGCGTCACAATACAAGCCCTCACATGGAATCCAGAAGGTCAA
AGGAGAAGAGGAAGACCAAAGAACACAT.............................
>ref|NW_003038004.1|a/1-112  Schistosoma mansoni genome sequence supercontig Smp_scaff000229
.....................................................AAGAAG.CGCTGGAAGTGG
ATTGGGCACACCTTGAGGAAATCACCTGGTAGCGTCACAATACAAGCCCTCACATGGAATCCAGAAGGTCAA
AGGAGAAAATGAAGACCAAAAA...................................
>ref|NW_003038004.1|b/1-118  Schistosoma mansoni genome sequence supercontig Smp_scaff000229
.....................................................AAGAAG.CGCTGGAAGTGG
ATTGGGCACACCTTGAGGAAATCACCTGGTTGCGTCACAATACAAGCCCTCACATGGAATCCAGAAGGTCAA
AGGAGAGTGGAAAGACCAAAGAACACAT.............................
>ref|NW_003037196.1|/1-117  Schistosoma mansoni genome sequence supercontig Smp_scaff012462
......................................................AGAAG.CGCTGGAAGTGG
ATTGGGCACACCTTGAGGAAATCACCCAATTGTGTCACAAGACAAGCCCTCGCATGGAATCCTGAAGGTCAA
AGGAGAAGAGGAAGACCAAAGAACACAT.............................
>ref|NW_003029774.1|/1-118  Schistosoma mansoni genome sequence supercontig Smp_scaff018615
.....................................................AAGAAG.CGCTGGAAGTGG
ATTGGGCATACCTTGAGGAAATCACCCAATTGTGTCACAAGACAAGCCCTCACATGGAATCCTGAAGGTCGA
AGGAGAAGAGGAAGACCAAAGAACACAT.............................
>emb|FN359228.1|/1-105  Schistosoma mansoni genome sequence supercontig Smp_scaff001937
.....................................................AAGAAG.CGCTGGAAGTGG
ATTGGGCACACTTTAAGGAAATCGCCCAATTGTGTCATAAGACAAGCACTCACATGGAATCCTGAAGGTCAA
AGGAGAAGAGGAAGA..........................................
>emb|FN357920.1|/1-118  Schistosoma mansoni genome sequence supercontig Smp_scaff000629
.....................................................AAGAAG.CGCTGGAAGTGG
ATTGGGCACACCTTGAGGAAAGCACCCAATCGCGTCACAAGACAAGCCCTCACATGGAATCCTGAAGGCCAA
AGGAGAAGAGGAAGACCAAAGAACACAT.............................
>emb|FN357703.1|/1-118  Schistosoma mansoni genome sequence supercontig Smp_scaff000412
.....................................................AAGAAG.CGCTGGAAGTGG
ATTGGGCATACCTTGAGGAAATCACCCAATTGTGTCACAAGACAAGCCCTCACATGGAATCCTGAAGGTCGA
AGGAGAAGAGGAAGACCAAAGAACACAT.............................
