# Supplementary material for: Promoter Complexity and Tissue-Specific Expression of Stress Response Components in Mytilus galloprovincialis, a Sessile Marine Invertebrate Species
Source: PLoS Comput Biol. 2010 Jul 8;6(7):e1000847. doi: 10.1371/journal.pcbi.1000847 (PMC2900285; doi:10.1371/journal.pcbi.1000847)
Supplement: Protocol S1 — 18 Supplement files plus an index file: 3 Supplementary figures, 2 Supplementary tables - referenced in text as Protocol S1; index provided with an explanation of the directory contents. (5.18 MB ZIP) [file pcbi.1000847.s001.zip › SUPPLEMENTS18/SupplFigure2.2b.fasta]

>gb|EB293654.1|  CNSN01-F-043219-501 Normalized CNS library (juvenile 1) Aplysia californica cDNA clone CNSN01-F-043219 5', mRNA sequence.
ACAACCATAATAAAAGGAGAAGGTGGAGATGGATTGGACATGTTCTGAGAAGAGAGCCAG
ACTC-TATTGTGAAGACTGCCCTCCACTGGACACCCGAAGGACGTCGCAAGAGGGGCAGA
CCCAAAGTGACCTGGAGACGCACAGTAGAG
>dbj|DC239387.1|  DC239387 Hodotermopsis sjoestedti whole body Hodotermopsis sjoestedti cDNA clone MY0816BHsBody_74 5', mRNA sequence.
ATCAAAAAGCAAGCACTCTATTGGAACCCACAGGGTCAGCGAAAGCAAGGAAGACCAAAA
ATGAATTGGCGGAGAAGTGTGGAGGAAGAGG
>gb|EB306939.1|  CNSN01-F-067703-501 Normalized CNS library (juvenile 1) Aplysia californica cDNA clone CNSN01-F-067703 5', mRNA sequence.
ACAACCATAATAAAAAGGAGAAGGTGGAGATGGATTGGACATGTTCTGAGAAGAGAGCCA
GACTC-TATTGTGAAGACTGCCCTCCACTGGACACCCGAAGGACGTCGCAAGAGGGGCAG
ACCCAAAGTGACCTGGAGACGCACAGTAGAG
>gb|EB256885.1|  CNSN01-C-002780-501 Normalized CNS library (juvenile 1) Aplysia californica cDNA clone CNSN01-C-002780 5', mRNA sequence.
ATAACAAGGAGAAGATGGAGGTGGATTGGGCATGTTCAGCGAAGAGAACCAGACTCA-AT
TGTAAAGACTGCACTCCACTAGACACCCGAAGGACATCGCAAGAGGGGCAGACCCAAGGT
GACCTGGATACACATTGTAGAG
>gb|EB241937.1|  PEG003-C-218670-501 Normalized Pedal-Pleural Ganglia Aplysia californica cDNA clone PEG003-C-218670 5', mRNA sequence.
AAGACTGCCCTCCACTGGACACCCGAAGGACATCGCAAGAGGGGCAGACCCAAAGTGACC
TGGAGACGCACAGTAGAG
>gb|GR632685.1|  cNOnD16-40_013_O22.ab1_c Tilapia juveniles 16-40 days post-fertilization library Oreochromis niloticus cDNA 5', mRNA sequence.
AGCACTGGACTGGAACCCACAAGGAAAAAGGAAAGTGGGGA-GACCCAAACAGACGTGGA
GAAGATCTGTCGAG
>gb|ES575416.1|  FPS013.C7.1_B22 LSG10-01 Lymnaea stagnalis cDNA clone FPS013_B22 3', mRNA sequence.
TGGAATCCACAGGGAAAAAGAAAGAGAGGAAGGCCTAAGAAAACATGGAGACTCGAACT-
-AGAGGCAGA
>gb|FC308956.1|  CAIC1777.fwd CAIC Nematostella vectensis Nemve whole embryos normalized Nematostella vectensis cDNA clone CAIC1777 5', mRNA
TGGACACCAGAAGGCAGAAGGAAACAG-GGAAGACCCAAAATAACATGGCGAAGGACTGT
GGA
>gb|FC308955.1|  CAIC1777.rev CAIC Nematostella vectensis Nemve whole embryos normalized Nematostella vectensis cDNA clone CAIC1777 3', mRNA
TGGACACCAGAAGGCAGAAGGAAACAG-GGAAGACCCAAAATAACATGGCGAAGGACTGT
GGA
