# Supplementary material for: Promoter Complexity and Tissue-Specific Expression of Stress Response Components in Mytilus galloprovincialis, a Sessile Marine Invertebrate Species
Source: PLoS Comput Biol. 2010 Jul 8;6(7):e1000847. doi: 10.1371/journal.pcbi.1000847 (PMC2900285; doi:10.1371/journal.pcbi.1000847)
Supplement: Protocol S1 — 18 Supplement files plus an index file: 3 Supplementary figures, 2 Supplementary tables - referenced in text as Protocol S1; index provided with an explanation of the directory contents. (5.18 MB ZIP) [file pcbi.1000847.s001.zip › SUPPLEMENTS18/SupplFigure2.2d.fasta]

>gb|EB293654.1|/1-149  CNSN01-F-043219-501 Normalized CNS library (juvenile 1) Aplysia californica cDNA clone CNSN01-F-043219 5', mRNA sequence.
.......................................ACAACCATAATAAAA.GGAGAAGGTGGAGATGG
ATTGGACATGTTCTGAGAAGAGAGCCAGACTCTATTGTGAAGACTGCCCTCCACTGGACACCCGAAGGACGT
CGCAAGAGGGGCAGACCCAAAGTGACCTGGAGACGCACAGTAGAG............
>dbj|DC239387.1|/1-91  DC239387 Hodotermopsis sjoestedti whole body Hodotermopsis sjoestedti cDNA clone MY0816BHsBody_74 5', mRNA sequence.
........................................................................
.................................ATCAAAAAGCAAGCACTCTATTGGAACCCACAGGGTCAG
CGAAAGCAAGGAAGACCAAAAATGAATTGGCGGAGAAGTGTGGAGGAAGAGG.....
>gb|EB256885.1|/1-141  CNSN01-C-002780-501 Normalized CNS library (juvenile 1) Aplysia californica cDNA clone CNSN01-C-002780 5', mRNA sequence.
................................................ATAACAAGGAGAAGATGGAGGTGG
ATTGGGCATGTTCAGCGAAGAGAACCAGACTCAATTGTAAAGACTGCACTCCACTAGACACCCGAAGGACAT
CGCAAGAGGGGCAGACCCAAGGTGACCTGGATACACATTGTAGAG............
>gb|GR632685.1|/1-73  cNOnD16-40_013_O22.ab1_c Tilapia juveniles 16-40 days post-fertilization library Oreochromis niloticus cDNA 5', mRNA sequence.
........................................................................
............................................AGCACTGGACTGGAACCCACAAGGAAAA
AGGAAAGTGGGGAGACCCAAACAGACGTGGAGAAGATCTGTCGAG............
>gb|ES575416.1|/1-68  FPS013.C7.1_B22 LSG10-01 Lymnaea stagnalis cDNA clone FPS013_B22 3', mRNA sequence.
........................................................................
......................................................TGGAATCCACAGGGAAAA
AGAAAGAGAGGAAGGCCTAAGAAAACATGGAGACTCGAACTAGAGGCAGA.......
>gb|FC308956.1|/1-62  CAIC1777.fwd CAIC Nematostella vectensis Nemve whole embryos normalized Nematostella vectensis cDNA clone CAIC1777 5', mRNA
........................................................................
......................................................TGGACACCAGAAGGCAGA
AGGAAACAGGGAAGACCCAAAATAACATGGCGAAGGACTGTGGA.............
>emb|AM236589.2|/1-201  Mytilus galloprovincialis hsp90-1 gene for heat shock protein 90
AACGAGAACCTTTTCATCAGATGCCAACAACAAGATATAGCCACAACTATAATAAGAAGACGCTGGAGGTGG
ATTCGGCATGTCCTACGGAAAGGCCAGGGGGATATCACAAAAACAGCACTCCACTGGACCCCAGAAGGTAAA
AGAAAGAGAGGAAGACCTAAAATGACATGGAGAAGAACTGTAGAGGCAGAGGCTAGT
>dbj|AB081572.1|/1-179  Oryzias curvinotus DNA, LINE-like repetitive sequence Gamera, clone:Gamera-cur1
.........CTATTCTTCCGCAGCAATCAAGAAGACATGTCATCAATTATCCTCAAAAGACGCTGGACATGG
ATTGGACATGTACTAAGGAGTGAAGACAACACAATAATAAAGACAGCACTACATTGGACACCAGATGGGAAA
AGAAAAACAGGACGGCCGAAGATCATCTGGTGCCGAACAGTAGA.............
>ref|NW_003038502.1|/1-118  Schistosoma mansoni genome sequence supercontig Smp_scaff001979
......................................................AAGAAGCGCTGGAAGTGG
ATTGGGCACACCCTGAGGAAATCACCTAATTGCGTCACAAGACAAGCACTCACATGGAATCCTGAAGGTCAA
AGGAGAAGAGGAAGACCAAAGAACACAT.............................
