# Supplementary material for: Promoter Complexity and Tissue-Specific Expression of Stress Response Components in Mytilus galloprovincialis, a Sessile Marine Invertebrate Species
Source: PLoS Comput Biol. 2010 Jul 8;6(7):e1000847. doi: 10.1371/journal.pcbi.1000847 (PMC2900285; doi:10.1371/journal.pcbi.1000847)
Supplement: Protocol S1 — 18 Supplement files plus an index file: 3 Supplementary figures, 2 Supplementary tables - referenced in text as Protocol S1; index provided with an explanation of the directory contents. (5.18 MB ZIP) [file pcbi.1000847.s001.zip › SUPPLEMENTS18/SupplTable1-HspClassNetwork.xls]

## Sheet: Sheet1
Table S1: 174 Genes represented by the Heat-Shock network
Array ID	Gene ID	Gene Description
9	AJ516359	Without similarity
10	AJ516359	Without similarity
16	AJ516362	gi|19338058|emb|AJ271365.2|MED271365 Mytilus edulis gene for endo-1,4-mannanase, exons 1-6
18	AJ516363	Without similarity
54	AJ516409	Without similarity
79	AJ516425	Without similarity
90	AJ516430	Without similarity
179	AJ516508	gi|141635|sp|P10925|ZFY1_MOUSE Zinc finger Y-chromosomal protein 1
207	AJ516533	Without similarity
251	AJ516583	gi|3649666|emb|CAA71263.1| transglutiminase [Ciona intestinalis]
268	AJ516599	gi|6996917|ref|NP_032088.1| glucose-6-phosphate dehydrogenase X-linked [Mus musculus]
275	AJ516603	Without similarity
286		Without similarity
301	AJ516626	gi|27125912|emb|CAD56941.1| kinectin [Mus musculus]
304	AJ516627	Without similarity
320	AJ516641	gi|14627165|ref|NP_035327.1| prostaglandin F2 receptor negative regulator [Mus musculus]
386	AJ516691	Without similarity
398	AJ516697	Without similarity
414	AJ516707	Without similarity
416	AJ516710	Without similarity
432	AJ516730	Without similarity
439	AJ516737	Without similarity
465	AJ516764	Without similarity
469	AJ516766	gi|29728737|ref|XP_290882.1| similar to HEAT SHOCK 70 KD PROTEIN C PRECURSOR [Homo sapiens]
470	AJ516766	gi|29728737|ref|XP_290882.1| similar to HEAT SHOCK 70 KD PROTEIN C PRECURSOR [Homo sapiens]
481	AJ516779	gi|9626808|ref|NP_041080.1| membrane glycoprotein [Equine herpesvirus 1]
485	AJ516784	gi|50804893|ref|XP_430433.1| PREDICTED: hypothetical protein XP_430433, partial [Gallus gallus]
486	AJ516784	gi|50804893|ref|XP_430433.1| PREDICTED: hypothetical protein XP_430433, partial [Gallus gallus]
530	AJ516825	Without similarity
531	AJ516827	gi|34860079|ref|XP_345267.1| similar to Transcription intermediary factor 1-gamma (TIF1-gamma)
608	AJ516896	gi|18859415|ref|NP_571592.1| spondin 1b [Danio rerio]
644	AJ623333	Without similarity
648	AJ623335	gi|25090912|sp|P82596|PLC_HALLA Perlucin
680	AJ623379	Without similarity
703	AJ623413	Without similarity
731	AJ623440	Without similarity
757	AJ623465	Without similarity
772	AJ623490	Without similarity
797	AJ623521	Without similarity
802		Without similarity
823	AJ623541	Without similarity
827	AJ623545	gi|7657285|ref|NP_056624.1| keratin associated protein 5-4; keratin-associated protein 5-4 [Mus musculus]
877	AJ623595	gi|18859413|ref|NP_571590.1| spondin 1a [Danio rerio]
927		gi|9506858|ref|NM_019059.1| Homo sapiens homolog of Tom7 (S. cerevisiae) (TOM7), mRNA
936	AJ623657	Without similarity
942	AJ623660	Without similarity
961	AJ623687	Without similarity
976	AJ623700	Without similarity
1068	AJ623799	Without similarity
1073	AJ623808	gi|42780602|ref|NP_977849.1| imidazole glycerol phosphate synthase, glutamine amidotransferase [Bacillus cereus ATCC 10987]
1074	AJ623808	gi|42780602|ref|NP_977849.1| imidazole glycerol phosphate synthase, glutamine amidotransferase [Bacillus cereus ATCC 10987]
1078	AJ623811	Without similarity
1084	AJ623823	Without similarity
1096	AJ623840	gi|6319766|ref|NP_009848.1| Involved in global regulation of transcription; Snf5p [Saccharomyces cerevisiae]
1108	AJ623861	Without similarity
1141	AJ623917	gi|24648284|ref|NP_477089.2| Protein kinase at 92B CG4720-PA [Drosophila melanogaster]
1148	AJ623926	Without similarity
1157	AJ623941	gi|15291913|gb|AAK93225.1| LD31582p [Drosophila melanogaster]
1171	AJ623959	gi|6680958|ref|NP_031755.1| procollagen, type XI, alpha 1; pro-alpha1(XI) collagen;
1178	AJ623964	gi|24417226|dbj|BAC22577.1| carboxylesterase-like urinary excreted protein [Felis catus]
1186	AJ623971	Without similarity
1199	AJ623992	Without similarity
1219	AJ624014	Without similarity
1225	AJ624021	gi|12314038|emb|CAC10472.1| dJ383J4.4 (A novel protein similar to Aspartyl-TRNA synthetase)
1249	AJ624049	gi|5714752|gb|AF172607.1|AF172607 Mytilus edulis heat shock protein HSP70 (hsp70) mRNA, partial cds
1257	AJ624062	gi|9506943|ref|NP_062129.1| purinergic receptor P2X7 [Rattus norvegicus]
1261	AJ624065	gi|7662374|ref|NP_055759.1| calsyntenin 1 [Homo sapiens]
1262	AJ624065	gi|7662374|ref|NP_055759.1| calsyntenin 1 [Homo sapiens]
1264	AJ624068	gi|21542432|sp|O15126|SCA1_HUMAN Secretory carrier-associated membrane protein 1
1268	AJ624072	Without similarity
1285	AJ624087	Without similarity
1293	AJ624091	Without similarity
1294	AJ624091	Without similarity
1311	AJ624124	Without similarity
1325	AJ624147	gi|9695|emb|X54422.1|MEPAP M.edulis gene for polyphenolic adhesive protein
1345	AJ624166	Without similarity
1351	AJ624172	gi|44917000|dbj|BAD12142.1| unichrom [Hemicentrotus pulcherrimus]
1363	AJ624194	gi|3415021|gb|AAC32271.1| calexcitin [Loligo pealei]
1367	AJ624203	gi|4506481|ref|NP_003695.1| gene with multiple splice variants near HD locus on 4p16.3 [Homo
1406	AJ624248	gi|24585709|ref|NP_525105.2| Elongation factor 2b CG2238-PA [Drosophila melanogaster]
1434	AJ624275	Without similarity
1435	AJ624282	Without similarity
1440	AJ624289	gi|27680995|ref|XP_219483.1| similar to hypothetical protein MGC38368 [Mus musculus] [Rattus
1444	AJ624295	gi|13272546|gb|AAK17202.1|AF335500_1 major plasmodial myosin heavy chain [Physarum polycephalum]
1447	AJ624299	Without similarity
1482	AJ624323	gi|18677724|ref|NP_443202.2| FLJ32150 protein; chromosome 20 open reading frame 60 [Homo
1518	AJ624358	Without similarity
1579	AJ624427	gi|13384638|ref|NP_079566.1| testis specific gene A2; meichroacidin [Mus musculus]
1613	AJ624455	gi|25742763|ref|NP_037215.1| heat shock 70kD protein 5 [Rattus norvegicus]
1629	AJ624472	Without similarity
1748	AJ624599	gi|30159705|ref|XP_293993.2| hypothetical protein XP_293993 [Homo sapiens]
1754	AJ624607	gi|3182939|sp|Q91145|CA1C_NOTVI Collagen alpha 1(XII) chain
1757	AJ624615	gi|5714752|gb|AF172607.1|AF172607 Mytilus edulis heat shock protein HSP70 (hsp70) mRNA, partial cds
1758	AJ624615	gi|5714752|gb|AF172607.1|AF172607 Mytilus edulis heat shock protein HSP70 (hsp70) mRNA, partial cds
1760	AJ624616	Without similarity
1791	AJ624646	Without similarity
1795	AJ624650	gi|50759398|ref|XP_417632.1| PREDICTED: hypothetical protein XP_417632 [Gallus gallus]
1832	AJ624678	Without similarity
1836	AJ624686	Without similarity
1852	AJ624702	gi|21553093|ref|NP_660119.1| macrophage galactose N-acetyl-galactosamine specific lectin 2; macrophage galactose-type C-type lectin 2 [Mus musculus]
1899	AJ624756	gi|6680836|ref|NP_031617.1| calreticulin [Mus musculus]
1900	AJ624756	gi|6680836|ref|NP_031617.1| calreticulin [Mus musculus]
1941	AJ624802	Without similarity
1942	AJ624802	Without similarity
1957	AJ624821	Without similarity
1962	AJ624828	gi|21450077|ref|NP_659107.1| putative zinc finger protein MA23 [Mus musculus]
1969	AJ624833	gi|730841|sp|Q08943|SSRP_MOUSE Structure-specific recognition protein 1 (SSRP1) (Recombination signal sequence recognition protein) (T160)
1975	AJ624836	Without similarity
2067	AJ624922	gi|4530083|gb|AF063420.1|AF063420 Mytilus edulis elongation factor 1-alpha mRNA, partial cds
2068	AJ624922	gi|4530083|gb|AF063420.1|AF063420 Mytilus edulis elongation factor 1-alpha mRNA, partial cds
2102	AJ624955	gi|27716147|ref|XP_233519.1| similar to Axonemal dynein light intermediate polypeptide 1 (Inner dynein arm light chain, axonemal) (hp28) [Rattus norvegicus]
2113		CONTROL-bacterial
2123	AJ624971	gi|7657488|ref|NP_055113.1| quinolinate phosphoribosyltransferase; nicotinate-nucleotide pyrophosphorylase (carboxylating) [Homo sapiens]
2232	AJ625094	Without similarity
2279	AJ625143	gi|24307905|ref|NP_006099.1| spondin 1, (f-spondin) extracellular matrix protein; VSGP/F-spondin
2294	AJ625155	gi|13928676|ref|NP_113687.1| proline rich protein 2 [Mus musculus]
2322	AJ625181	Without similarity
2338	AJ625196	>gi|27687961|ref|XP_226807.1| similar to small nuclear ribonucleoprotein polypeptide G [Homo sapiens] [Rattus norvegicus]
2367	AJ625238	gi|28872805|ref|NP_787127.1| myeloid translocation gene-related protein 2 isoform MTG16b; myeloid translocation gene on chromosome 16; MTG8-related gene 2 [Homo sapiens]
2376	AJ625244	gi|17557147|ref|NP_499252.1| Hsp20 alpha crystallin family [Caenorhabditis elegans]
2390	AJ625263	Without similarity
2431	AJ625297	Without similarity
2461	AJ625330	Without similarity
2478	AJ625348	gi|27685369|ref|XP_220057.1| similar to solute carrier family 16 (monocarboxylic acid transporters), member 7; monocarboxylate transporter 2 [Homo sapiens] [Rattus norvegicus]
2499	AJ625361	gi|4530083|gb|AF063420.1|AF063420 Mytilus edulis elongation factor 1-alpha mRNA, partial cds
2500	AJ625361	gi|4530083|gb|AF063420.1|AF063420 Mytilus edulis elongation factor 1-alpha mRNA, partial cds
2508	AJ625367	gi|4503453|ref|NP_003783.1| endothelial differentiation-related factor 1 isoform alpha;
2512	AJ625375	Without similarity
2641	AJ625495	gi|4530083|gb|AF063420.1|AF063420 Mytilus edulis elongation factor 1-alpha mRNA, partial cds
2642	AJ625495	gi|4530083|gb|AF063420.1|AF063420 Mytilus edulis elongation factor 1-alpha mRNA, partial cds
2651	AJ625505	gi|2570376|gb|AF005506.1| Mytilus sp. elongation factor 1-alpha (EF1a) gene, partial cds
2652	AJ625505	gi|2570376|gb|AF005506.1| Mytilus sp. elongation factor 1-alpha (EF1a) gene, partial cds
2668	AJ625517	gi|29744836|ref|XP_291343.1| similar to DEAD-box protein CAGE [Homo sapiens]
2674	AJ625525	gi|23943920|ref|NP_077734.1| phospholipase A2, group IVA (cytosolic, calcium-dependent) [Homo
2692	AJ625545	Without similarity
2706	AJ625559	gi|27461187|gb|AAL83712.1| type IV collagen alpha 5 chain [Canis familiaris]
2725	AJ625582	gi|4557261|ref|NP_001113.1| adipose differentiation-related protein; adipophilin [Homo sapiens]
2733	AJ625592	gi|7661900|ref|NP_055494.1| translokin [Homo sapiens]
2748	AJ625612	gi|15220033|ref|NP_173153.1| SOUL-like protein; protein id: At1g17100.1, supported by cDNA: 29992. [Arabidopsis thaliana]
2777	AJ625639	Without similarity
2807	AJ625676	gi|23508790|ref|NP_701458.1| Zinc finger transcription factor (krox1) [Plasmodium falciparum 3D7]
2820	AJ625681	Without similarity
2838	AJ625707	Without similarity
2851	AJ625734	gi|15235668|ref|NP_193070.1| extensin-like protein; protein id: At4g13340.1 [Arabidopsis
2911	AJ625824	gi|4502549|ref|NP_001734.1| calmodulin 2 (phosphorylase kinase, delta); phosphorylase kinase delta [Homo sapiens]
2984	AJ625874	gi|6005860|ref|NP_009140.1| ribosomal protein L35; 60S ribosomal protein L35 [Homo sapiens]
3023	AJ625905	Without similarity
3041	AJ625915	gi|18858873|ref|NP_571403.1| heat shock protein 90-alpha [Danio rerio]
3042	AJ625915	gi|18858873|ref|NP_571403.1| heat shock protein 90-alpha [Danio rerio]
3159	AJ626013	Without similarity
3168	AJ626027	gi|4503943|ref|NP_000150.1| glutaryl-Coenzyme A dehydrogenase isoform a [Homo sapiens]
3197	AJ626073	Without similarity
3198	AJ626073	Without similarity
3241	AJ626172	Without similarity
3277	AJ626230	Without similarity
3278	AJ626230	Without similarity
3290	AJ626255	Without similarity
3341	AJ626304	gi|17562154|ref|NP_504669.1| Putative protein family member, nematode specific (43.1 kD) [Caenorhabditis elegans]
3403	AJ626397	gi|20143916|ref|NP_596870.1| titin isoform novex-3; connectin; CMH9, included; cardiomyopathy, dilated 1G (autosomal dominant) [Homo sapiens]
3427	AJ626417	Without similarity
3445	AJ626449	gi|50405105|ref|YP_054197.1| hypothetical protein, ankyrin repeats [Paramecium tetraurelia]
3509		CONTROL-coffe
3511		CONTROL-coffe
3546		Empty-MSS
3626		Empty-MSS
3631		Empty-MSS
3655		Empty-MSS
3682		Empty-MSS
3737		Empty-MSS
3754		Empty-MSS
3802		Empty-MSS
3809		Empty-MSS
3811		Empty-MSS
3812		Empty-MSS
