# Supplementary material for: Promoter Complexity and Tissue-Specific Expression of Stress Response Components in Mytilus galloprovincialis, a Sessile Marine Invertebrate Species
Source: PLoS Comput Biol. 2010 Jul 8;6(7):e1000847. doi: 10.1371/journal.pcbi.1000847 (PMC2900285; doi:10.1371/journal.pcbi.1000847)
Supplement: Protocol S1 — 18 Supplement files plus an index file: 3 Supplementary figures, 2 Supplementary tables - referenced in text as Protocol S1; index provided with an explanation of the directory contents. (5.18 MB ZIP) [file pcbi.1000847.s001.zip › SUPPLEMENTS18/SupplTable2-HspClassNetwork.txt]

AJ624472	AJ625263
AJ624472	AJ624678
AJ624472	AJ625525
AJ624472	AJ625676
AJ624472	AJ624836
AJ624472	AJ624686
AJ624472	AJ625592
AJ624472	AJ625244
AJ516697	AJ624686
AJ516697	AJ625612
AJ516697	3802
AJ516697	AJ516784
AJ516697	2113
AJ516697	AJ623657
AJ516697	AJ625238
AJ516697	AJ624955
AJ516697	AJ624062
AJ516697	AJ623595
AJ516697	3811
AJ516697	AJ626027
AJ516697	AJ623941
AJ516697	AJ516827
AJ516697	AJ516766
AJ516697	AJ624678
AJ516697	AJ625559
AJ516697	AJ623861
AJ516697	AJ623964
AJ516697	AJ625592
AJ516697	AJ625734
AJ516697	AJ623700
AJ516697	AJ623333
AJ516697	AJ624021
AJ516697	AJ625676
AJ516697	AJ516707
AJ516697	AJ624124
AJ516697	AJ625196
AJ516697	AJ623840
AJ516697	AJ625517
AJ516697	AJ625525
AJ516697	AJ625244
AJ625297	3809
AJ625297	AJ625905
AJ625297	3754
AJ625297	AJ626255
AJ625297	3737
AJ625297	AJ625330
3737	3754
AJ625545	3511
AJ625545	AJ626013
AJ624072	AJ624299
AJ624072	AJ626417
AJ624072	AJ625681
AJ624072	AJ624282
AJ624072	AJ624455
AJ624072	AJ624323
AJ624072	AJ625639
AJ624072	AJ625375
AJ625196	AJ625238
AJ625196	AJ625525
AJ625196	AJ625517
AJ625196	3802
AJ625196	AJ625559
AJ625196	3626
AJ625196	AJ625676
AJ625196	3546
AJ625196	AJ625348
AJ625196	AJ625592
AJ625196	AJ626027
3655	3809
3655	3682
3655	3812
AJ625915	AJ625915
AJ624756	AJ625915
AJ624756	AJ625874
AJ624756	AJ625361
AJ624756	AJ624922
AJ624756	AJ625505
AJ624756	AJ625915
AJ623687	AJ624299
AJ623687	AJ623917
AJ623687	AJ623799
AJ623687	AJ624068
AJ623687	AJ623926
AJ623687	AJ625375
AJ623687	AJ624323
AJ623687	AJ624821
AJ623687	AJ625681
AJ623687	AJ624282
AJ623687	AJ625639
AJ623687	AJ624072
AJ623687	AJ624455
AJ623687	AJ626304
AJ623687	AJ626417
AJ516362	AJ623413
AJ516362	AJ624599
AJ516362	AJ516409
AJ516362	AJ624971
AJ516362	AJ624087
AJ516362	AJ626172
AJ516362	AJ624049
AJ516362	AJ516730
AJ516362	AJ516737
AJ516362	AJ624065
AJ516362	AJ624147
AJ516362	AJ625545
AJ516362	AJ624833
AJ516362	AJ626013
AJ516362	3511
AJ516362	AJ623521
2113	AJ625592
2113	AJ625143
2113	3546
2113	3811
2113	AJ626027
2113	AJ625517
2113	AJ625612
2113	3802
2113	AJ625676
2113	AJ625525
2113	AJ625559
2113	AJ625196
2113	3626
2113	AJ625238
AJ516784	AJ623941
AJ516784	AJ624289
AJ516784	AJ516827
AJ516784	AJ625734
AJ516784	AJ625592
AJ516784	AJ623595
AJ516784	AJ624062
AJ516784	2113
AJ516784	AJ625612
AJ516784	AJ624678
AJ516784	AJ623465
AJ516784	AJ624021
AJ516784	AJ624686
AJ516784	AJ624955
AJ516784	AJ623964
AJ516784	AJ624124
AJ516784	AJ625244
AJ516784	AJ625525
AJ516784	AJ626027
AJ516784	AJ623861
AJ516784	AJ625676
AJ516784	AJ623541
AJ516784	3811
AJ516784	AJ625263
AJ516784	3802
AJ516784	AJ625238
AJ516784	AJ623657
AJ516784	AJ623700
AJ516784	AJ624065
AJ516784	AJ624203
AJ516784	AJ625517
AJ623811	AJ626230
AJ623811	AJ624615
AJ623811	AJ625495
AJ623811	AJ624607
AJ623811	AJ624615
AJ623811	AJ624922
AJ623811	AJ625495
AJ623811	AJ624922
AJ623811	AJ624248
AJ624147	AJ624427
AJ624147	AJ625707
AJ624147	AJ624971
AJ624147	AJ626013
AJ624147	AJ624599
AJ624147	3511
AJ624147	AJ624833
AJ624147	AJ625545
AJ625734	3811
AJ624427	AJ626073
AJ624427	AJ626013
AJ624427	AJ624599
AJ624427	AJ625545
AJ624427	AJ625367
AJ624427	AJ624971
AJ624427	AJ626172
AJ624427	AJ625707
AJ624427	3511
AJ624427	AJ624833
AJ624427	AJ625155
AJ624427	AJ626397
AJ625592	AJ625676
AJ625592	3802
AJ625592	AJ625612
AJ625592	3811
AJ625592	AJ625734
AJ516784	AJ624323
AJ516784	AJ623799
AJ516784	AJ623687
AJ516784	AJ626304
AJ516784	AJ623971
AJ516784	3631
AJ516784	AJ624828
AJ516784	AJ624299
AJ516784	AJ624455
AJ516784	AJ623660
AJ516784	AJ626449
AJ516784	AJ625681
AJ516784	AJ624821
AJ516784	AJ625639
AJ516784	AJ623917
AJ516784	AJ624068
AJ516784	AJ623926
AJ626013	AJ626073
AJ626013	3511
AJ626013	AJ626172
AJ626013	AJ626397
AJ625495	AJ625505
AJ625495	AJ625495
AJ625495	AJ625559
AJ625495	AJ626230
AJ625495	AJ626230
AJ625495	3737
AJ625495	AJ626027
AJ625707	AJ626397
AJ625707	3511
AJ625707	AJ626013
AJ625707	AJ626073
AJ625707	AJ626172
AJ625517	AJ625559
AJ625517	AJ625612
AJ625517	AJ625734
AJ625517	AJ625592
AJ625517	3802
AJ625517	AJ625525
AJ625517	AJ626027
AJ625517	3811
AJ625517	AJ625676
3626	3812
3626	3655
3626	3802
AJ625244	3811
AJ625244	AJ625676
AJ625244	AJ625734
AJ625244	AJ625263
AJ625244	AJ625525
AJ625244	AJ625612
AJ625244	AJ625592
AJ626027	3802
AJ626027	3811
AJ516737	AJ624065
AJ516737	AJ516779
AJ516737	AJ624599
AJ516737	AJ623521
AJ516737	AJ623413
AJ516737	AJ624087
AJ516737	AJ624147
AJ516737	AJ623992
AJ516737	AJ625545
AJ516737	AJ624833
AJ516737	AJ624049
AJ516737	3511
AJ516737	AJ626013
AJ624615	AJ625361
AJ624615	AJ625505
AJ624615	AJ624756
AJ624615	AJ624922
AJ624615	AJ625495
AJ624615	AJ625874
AJ624615	AJ625505
AJ624615	AJ625915
AJ624615	AJ624615
AJ624615	AJ626230
AJ624615	AJ626230
AJ624615	AJ625495
AJ624615	AJ624922
AJ624615	AJ625361
AJ626449	3631
AJ623917	AJ625681
AJ623917	AJ624299
AJ623917	AJ626449
AJ623917	AJ623926
AJ623917	AJ625375
AJ623917	AJ626304
AJ623917	AJ624828
AJ623917	AJ624072
AJ623917	AJ625639
AJ623917	AJ623971
AJ623917	AJ624836
AJ623917	3631
AJ623917	AJ624455
AJ623917	AJ624323
AJ623917	AJ624068
AJ623917	AJ624821
AJ624091	AJ624295
AJ624091	AJ625297
AJ624091	AJ624091
AJ624091	AJ624802
AJ624091	AJ624275
AJ624091	AJ624802
AJ624091	AJ625559
AJ623941	AJ624021
AJ623941	AJ624062
AJ623941	AJ625676
AJ623941	2113
AJ623941	AJ624955
AJ623941	AJ623964
AJ623941	AJ624065
AJ623941	AJ624678
AJ623941	AJ626027
AJ623941	AJ625612
AJ623941	AJ625238
AJ623941	3811
AJ623941	AJ625592
AJ623941	AJ624203
AJ623941	AJ624686
AJ623941	AJ624124
AJ623941	3802
AJ623941	AJ625244
AJ623941	AJ625734
AJ623941	AJ625517
AJ623941	AJ625525
AJ625361	AJ625505
AJ625361	AJ625495
AJ625361	AJ626230
AJ625361	AJ626230
AJ625361	AJ626073
AJ625361	AJ625505
AJ516599	AJ516697
AJ516599	2113
AJ516599	AJ624124
AJ516599	AJ623941
AJ516599	AJ625559
AJ516599	AJ625676
AJ516599	AJ625517
AJ516599	AJ624686
AJ516599	AJ623840
AJ516599	AJ625592
AJ516599	AJ623657
AJ516599	3802
AJ516599	AJ624295
AJ516599	3811
AJ516599	AJ626027
AJ516599	AJ623964
AJ516599	AJ625143
AJ516599	AJ625196
AJ516599	AJ623861
AJ516599	AJ625238
AJ516599	AJ625612
AJ516599	AJ516691
AJ516599	AJ516784
AJ516599	AJ624062
AJ516599	AJ516766
AJ516599	AJ624955
AJ516599	AJ625525
AJ624599	AJ625367
AJ624599	AJ626013
AJ624599	3511
AJ624599	AJ626397
AJ624599	AJ625155
AJ624599	AJ625545
AJ624599	AJ626073
AJ624599	AJ626172
AJ624599	AJ624971
AJ624599	AJ624833
AJ624599	AJ625707
AJ624295	AJ625559
AJ624295	AJ625905
AJ624295	AJ624802
AJ624295	3809
AJ624295	3737
AJ624295	AJ624646
AJ624295	AJ625495
AJ624295	AJ625330
AJ624295	AJ624702
AJ624295	AJ626073
AJ624295	AJ624802
AJ624295	AJ626027
AJ624295	AJ625297
AJ624295	AJ625094
AJ624616	3626
AJ624616	AJ625592
AJ624616	AJ625676
AJ624616	2113
AJ624616	3802
AJ624616	AJ625525
AJ624616	AJ625143
AJ624616	AJ625196
AJ624616	AJ624686
AJ624616	3546
AJ624616	AJ624650
AJ623808	AJ625505
AJ623808	AJ624756
AJ623808	AJ625495
AJ623808	AJ623808
AJ623808	AJ624615
AJ623808	AJ624922
AJ623808	AJ625874
AJ623808	AJ624607
AJ623808	AJ624922
AJ623808	AJ626230
AJ623808	AJ624615
AJ623808	AJ625505
AJ623808	AJ626230
AJ623808	AJ625361
AJ623808	AJ625361
AJ623823	AJ624275
AJ623823	AJ624295
AJ623823	AJ625297
AJ623823	AJ624802
AJ623823	AJ624091
AJ623823	AJ624194
AJ623823	AJ625905
AJ623823	AJ624014
AJ623823	AJ625330
AJ623823	3737
AJ623823	AJ624802
AJ623823	AJ624646
AJ623823	3809
AJ623823	AJ624091
AJ623823	AJ625559
AJ624828	AJ626449
AJ624828	AJ625681
AJ624828	AJ624836
AJ624828	AJ625263
AJ624828	AJ625639
AJ624828	AJ626304
AJ624828	3631
AJ625559	3809
AJ625559	3802
AJ625559	AJ626027
AJ625559	3737
AJ625143	AJ625525
AJ625143	AJ625517
AJ625143	AJ625559
AJ625143	AJ625196
AJ625143	3546
AJ625143	3802
AJ625143	3626
AJ625143	AJ626027
AJ625143	AJ625592
AJ625143	AJ625348
AJ624091	AJ625181
AJ624091	AJ624802
AJ624091	3809
AJ624091	AJ625905
AJ624091	AJ624194
AJ624091	3655
AJ624091	AJ625348
AJ624091	AJ625330
AJ624091	AJ624802
AJ624091	AJ624650
AJ624091	AJ624646
AJ624091	AJ624275
AJ624091	AJ624295
AJ624091	AJ624702
AJ624091	AJ625297
AJ625639	AJ626449
AJ625639	AJ625681
AJ625639	AJ626304
927	AJ624599
927	3511
927	AJ626397
927	AJ623992
927	AJ624049
927	AJ625155
927	AJ625367
927	AJ626172
927	AJ624065
927	AJ624087
927	AJ626013
927	AJ624833
927	AJ624427
927	AJ626073
927	AJ625707
927	AJ624971
AJ625238	3802
AJ625238	AJ625244
AJ625238	AJ625676
AJ625238	AJ625517
AJ625238	3811
AJ625238	AJ625592
AJ625238	AJ625525
AJ625238	AJ625612
AJ625238	AJ625559
AJ625238	AJ626027
AJ625238	AJ625734
AJ516533	AJ623700
AJ516533	AJ624124
AJ516533	AJ624955
AJ516533	AJ624358
AJ516533	AJ625517
AJ516533	AJ624678
AJ516533	AJ623861
AJ516533	AJ625525
AJ516533	3626
AJ516533	AJ626027
AJ516533	AJ516766
AJ516533	AJ623657
AJ516533	AJ516583
AJ516533	AJ623545
AJ516533	AJ625143
AJ516533	AJ623465
AJ516533	AJ624166
AJ516533	AJ624616
AJ516533	AJ516599
AJ516533	AJ625676
AJ516533	AJ516691
AJ516533	AJ623541
AJ516533	2113
AJ516533	AJ516825
AJ516533	AJ624062
AJ516533	AJ516697
AJ516533	3802
AJ516533	3546
AJ516533	AJ625592
AJ516533	AJ625238
AJ516533	AJ623941
AJ516533	AJ516784
AJ516533	AJ625196
AJ516533	3811
AJ516533	AJ625559
AJ516533	AJ624686
AJ516533	AJ624289
AJ516533	AJ623964
AJ516533	AJ623333
AJ516533	AJ516764
AJ516533	AJ623840
AJ624014	AJ625094
AJ624014	AJ625297
AJ624014	AJ624802
AJ624014	AJ626073
AJ624014	AJ624646
AJ624014	AJ625905
AJ624014	AJ624802
AJ624014	AJ625495
AJ624014	AJ625559
AJ624014	3737
AJ624014	3754
AJ624014	AJ624295
AJ624014	AJ624275
AJ624049	AJ626073
AJ624049	AJ624087
AJ624049	AJ624147
AJ624049	AJ624427
AJ624049	AJ625155
AJ624049	AJ625545
AJ624049	AJ624971
AJ624049	AJ624065
AJ624049	AJ626013
AJ624049	AJ624599
AJ624049	AJ626397
AJ624049	AJ626172
AJ624049	AJ625707
AJ624049	AJ625367
AJ624049	3511
AJ624049	AJ624833
AJ626073	3754
AJ626073	3809
AJ626073	3737
AJ623840	AJ625196
AJ623840	AJ623964
AJ623840	3655
AJ623840	AJ626027
AJ623840	3809
AJ623840	2113
AJ623840	3546
AJ623840	AJ624124
AJ623840	AJ625238
AJ623840	AJ624650
AJ623840	AJ625517
AJ623840	AJ624358
AJ623840	AJ624166
AJ623840	3802
AJ623840	AJ624802
AJ623840	AJ624616
AJ623840	AJ625143
AJ623840	AJ624702
AJ623840	AJ624295
AJ623840	AJ625559
AJ623840	AJ623861
AJ623840	AJ625348
AJ623840	3626
AJ623840	AJ624062
AJ516764	AJ624616
AJ516764	AJ623541
AJ516764	AJ625525
AJ516764	AJ623490
AJ516764	AJ624289
AJ516764	AJ623840
AJ516764	AJ516766
AJ516764	AJ624650
AJ516764	AJ624358
AJ516764	3626
AJ516764	AJ625196
AJ516764	3546
AJ516764	AJ623545
AJ516764	AJ516825
AJ516764	AJ624166
AJ516764	AJ625143
AJ516764	AJ623465
AJ623799	AJ623971
AJ623799	AJ624821
AJ623799	AJ623926
AJ623799	AJ624455
AJ623799	AJ626304
AJ623799	AJ624068
AJ623799	AJ623917
AJ623799	AJ624323
AJ623799	3631
AJ625367	AJ625707
AJ625367	AJ626172
AJ625367	3511
AJ625367	AJ626397
AJ625367	AJ626013
AJ625367	AJ626073
AJ625874	AJ626230
AJ625874	AJ626230
AJ625874	AJ625915
AJ625874	AJ625915
AJ516430	AJ624299
AJ516430	AJ623926
AJ516430	AJ623971
AJ516430	AJ624455
AJ516430	AJ623917
AJ516430	AJ624072
AJ516430	AJ623687
AJ516430	AJ623799
AJ516430	AJ623660
AJ516430	AJ625681
AJ516430	AJ625375
AJ516430	AJ516784
AJ516430	AJ625639
AJ516430	AJ624068
AJ516430	AJ624821
AJ516430	AJ516603
AJ516430	AJ624323
AJ516430	AJ624282
AJ516430	AJ624828
AJ516430	AJ626304
AJ516430	AJ626417
AJ624821	AJ626449
AJ624821	AJ625639
AJ624821	3631
AJ624821	AJ625375
AJ624821	AJ625681
AJ624821	AJ626304
AJ624821	AJ624828
AJ625905	AJ626255
AJ625905	3809
AJ625905	3655
AJ625905	AJ626073
AJ625905	3754
AJ625905	3737
AJ624248	AJ624615
AJ624248	AJ624607
AJ624248	AJ626230
AJ624248	AJ624922
AJ624248	AJ624922
AJ624248	AJ624615
AJ624203	AJ624678
AJ624203	AJ624686
AJ624203	AJ624836
AJ624203	AJ625263
AJ624203	AJ625734
AJ624203	AJ625525
AJ624203	AJ626449
AJ624203	AJ625612
AJ624203	AJ625592
AJ624203	AJ624955
AJ624203	AJ625244
AJ624203	3811
AJ624203	AJ625676
AJ624203	AJ624472
AJ624455	AJ626449
AJ624455	AJ624828
AJ624455	AJ626417
AJ624455	3631
AJ624455	AJ625681
AJ624455	AJ625375
AJ624455	AJ626304
AJ624455	AJ624821
AJ624455	AJ625639
AJ625525	3626
AJ625525	3802
AJ625525	AJ625676
AJ625525	3546
AJ625525	3811
AJ625525	AJ625592
3809	3812
AJ623335	AJ623595
AJ623335	AJ624203
AJ623335	AJ624678
AJ623335	AJ625592
AJ623335	AJ623700
AJ623335	AJ623657
AJ623335	AJ624686
AJ623335	AJ625525
AJ623335	AJ623465
AJ623335	AJ624836
AJ623335	AJ624065
AJ623335	AJ625676
AJ623335	AJ624289
AJ623335	AJ624955
AJ623335	AJ625244
AJ623335	AJ625263
AJ623335	AJ623541
AJ516641	AJ624194
AJ516641	3655
AJ516641	AJ624646
AJ516641	AJ516710
AJ516641	AJ624702
AJ516641	AJ625330
AJ516641	AJ624275
AJ516641	AJ623440
AJ516641	AJ625582
AJ516641	3509
AJ516641	AJ624091
AJ516641	AJ625824
AJ516641	3809
AJ516641	AJ623823
AJ516641	AJ625297
AJ516641	AJ626255
AJ516641	3812
AJ516641	AJ625348
AJ516641	802
AJ516641	AJ625181
AJ516641	AJ624802
AJ516641	3682
AJ516641	AJ625905
AJ516641	AJ516766
AJ516641	AJ624802
AJ516641	AJ624650
3682	3812
3682	3809
AJ624922	AJ625505
AJ624922	AJ624922
AJ624922	AJ625361
AJ624922	AJ625505
AJ624922	AJ626230
AJ624922	AJ625495
AJ624922	AJ625874
AJ624922	AJ626230
AJ624922	AJ625361
802	AJ625181
802	3655
802	3754
802	AJ624295
802	AJ623840
802	AJ626255
802	AJ624194
802	AJ623823
802	AJ624124
802	AJ624802
802	3812
802	AJ625559
802	AJ624014
802	AJ625297
802	3737
802	AJ625330
802	AJ624650
802	AJ625348
802	3809
802	AJ624275
802	AJ624646
802	AJ624091
802	AJ624802
802	AJ624091
802	AJ624702
802	AJ625905
802	AJ625094
AJ624802	AJ625559
AJ624802	3812
AJ624802	3809
AJ624802	3754
AJ624802	3655
AJ624802	AJ625348
AJ624802	AJ625330
AJ624802	AJ625181
AJ624802	AJ625905
AJ624802	AJ626255
AJ624802	3737
AJ624802	AJ625094
AJ624802	AJ625297
AJ624124	AJ624702
AJ624124	AJ624295
AJ624124	3626
AJ624124	3802
AJ624124	3546
AJ624124	AJ624358
AJ624124	AJ625196
AJ624124	AJ624616
AJ624124	3811
AJ624124	AJ625143
AJ624124	AJ625517
AJ624124	AJ625238
AJ624124	2113
AJ624124	AJ624802
AJ624124	AJ624650
AJ624124	AJ626027
AJ624124	AJ625559
AJ623657	3811
AJ623657	AJ624686
AJ623657	AJ623700
AJ623657	AJ623941
AJ623657	AJ625143
AJ623657	AJ625676
AJ623657	AJ624065
AJ623657	AJ624289
AJ623657	AJ624616
AJ623657	AJ624021
AJ623657	AJ624955
AJ623657	3546
AJ623657	AJ624203
AJ623657	AJ625263
AJ623657	AJ625734
AJ623657	3626
AJ623657	AJ623964
AJ623657	AJ625238
AJ623657	AJ624124
AJ623657	AJ624172
AJ623657	AJ623840
AJ623657	AJ624166
AJ623657	AJ625612
AJ623657	AJ624358
AJ623657	AJ624062
AJ623657	AJ625592
AJ623657	2113
AJ623657	AJ625196
AJ623657	AJ624472
AJ623657	AJ625244
AJ623657	3802
AJ623657	AJ623861
AJ623657	AJ625517
AJ623657	AJ624836
AJ623657	AJ625525
AJ623657	AJ624678
AJ625375	AJ626417
AJ625375	AJ626304
AJ625375	AJ625681
AJ625375	AJ625639
AJ624062	AJ624289
AJ624062	AJ625592
AJ624062	AJ625517
AJ624062	AJ624678
AJ624062	AJ625734
AJ624062	AJ625244
AJ624062	AJ624065
AJ624062	AJ625676
AJ624062	AJ625612
AJ624062	AJ624955
AJ624062	AJ624686
AJ624062	3811
AJ624062	AJ624124
AJ624062	AJ626027
AJ624062	3802
AJ624062	AJ625525
AJ624062	AJ624203
AJ624062	2113
AJ624062	AJ625238
AJ624062	AJ625196
AJ624065	AJ624686
AJ624065	AJ625734
AJ624065	AJ624172
AJ624065	AJ625244
AJ624065	AJ625676
AJ624065	AJ624955
AJ624065	AJ624678
AJ624065	AJ625263
AJ624065	AJ625612
AJ624065	AJ625525
AJ624065	AJ624836
AJ624065	AJ624289
AJ624065	AJ624203
AJ624065	AJ624472
AJ624065	AJ625592
AJ624065	3811
AJ624678	2113
AJ624678	AJ624955
AJ624678	AJ625244
AJ624678	AJ625238
AJ624678	AJ625517
AJ624678	3802
AJ624678	3811
AJ624678	AJ625734
AJ624678	AJ624836
AJ624678	AJ625525
AJ624678	AJ624686
AJ624678	AJ625592
AJ624678	AJ625612
AJ624678	AJ625263
AJ624678	AJ625676
AJ624922	AJ626230
AJ624922	AJ625361
AJ624922	AJ625505
AJ624922	AJ625915
AJ624922	AJ625505
AJ624922	AJ625361
AJ624922	AJ625874
AJ624922	AJ626230
AJ624922	AJ625495
AJ623541	AJ624203
AJ623541	AJ623657
AJ623541	AJ624166
AJ623541	AJ623700
AJ623541	3802
AJ623541	AJ623545
AJ623541	AJ625263
AJ623541	AJ625525
AJ623541	AJ624836
AJ623541	AJ624172
AJ623541	AJ624065
AJ623541	AJ624686
AJ623541	AJ624062
AJ623541	AJ625244
AJ623541	AJ623861
AJ623541	AJ624955
AJ623541	AJ624678
AJ623541	AJ624289
AJ623541	AJ625676
AJ623541	3626
AJ623541	3546
AJ623541	AJ625143
AJ623541	AJ625592
AJ623541	AJ624616
AJ623541	2113
AJ623541	AJ624358
AJ623541	AJ624472
AJ623541	AJ625196
AJ626397	3511
AJ623992	AJ624087
AJ623992	AJ626013
AJ623992	AJ624833
AJ623992	AJ625367
AJ623992	AJ626172
AJ623992	AJ625545
AJ623992	AJ625707
AJ623992	AJ626397
AJ623992	AJ625155
AJ623992	AJ624971
AJ623992	AJ624427
AJ623992	AJ624147
AJ623992	AJ624599
AJ623992	AJ626073
AJ623992	AJ624049
AJ623992	3511
AJ623992	AJ624065
AJ624955	3802
AJ624955	AJ625592
AJ624955	AJ625525
AJ624955	2113
AJ624955	AJ625612
AJ624955	AJ625676
AJ624955	3811
AJ624955	AJ625734
AJ624955	AJ625517
AJ624955	AJ625263
AJ624955	AJ625238
AJ624955	AJ625244
AJ623440	AJ626255
AJ623440	AJ625181
AJ623440	AJ625297
AJ623440	AJ624091
AJ623440	AJ624802
AJ623440	3754
AJ623440	3737
AJ623440	AJ625905
AJ623440	AJ625094
AJ623440	3809
AJ623440	AJ624295
AJ623440	AJ623823
AJ623440	AJ624646
AJ623440	AJ624802
AJ623440	AJ626073
AJ623440	AJ624194
AJ623440	AJ624014
AJ623440	AJ625330
AJ623440	AJ624275
AJ623440	3655
AJ623440	802
AJ624194	AJ625330
AJ624194	AJ624702
AJ624194	3655
AJ624194	3754
AJ624194	3682
AJ624194	3809
AJ624194	3509
AJ624194	AJ625348
AJ624194	AJ624802
AJ624194	AJ625181
AJ624194	AJ625824
AJ624194	AJ626255
AJ624194	AJ624650
AJ624194	AJ625905
AJ624194	AJ624275
AJ624194	AJ625297
AJ624194	AJ625582
AJ624194	3812
AJ624194	AJ624295
AJ624194	AJ624646
AJ624194	AJ624802
3546	3655
3546	3626
3546	3802
3546	3812
AJ516827	3811
AJ516827	AJ625244
AJ516827	AJ623465
AJ516827	AJ623700
AJ516827	AJ623541
AJ516827	AJ623595
AJ516827	AJ625238
AJ516827	AJ624062
AJ516827	AJ625525
AJ516827	AJ625263
AJ516827	AJ624065
AJ516827	AJ624472
AJ516827	AJ624203
AJ516827	AJ624686
AJ516827	AJ625734
AJ516827	AJ625517
AJ516827	AJ624021
AJ516827	AJ624678
AJ516827	AJ623657
AJ516827	AJ623335
AJ516827	AJ625592
AJ516827	AJ623941
AJ516827	AJ624836
AJ516827	AJ624289
AJ516827	AJ624172
AJ516827	AJ624955
AJ516827	AJ625612
AJ516827	AJ625676
AJ624021	AJ625238
AJ624021	AJ625263
AJ624021	AJ625525
AJ624021	AJ624062
AJ624021	AJ624472
AJ624021	AJ625676
AJ624021	AJ624955
AJ624021	AJ624203
AJ624021	AJ625592
AJ624021	AJ625612
AJ624021	AJ624678
AJ624021	3811
AJ624021	AJ625734
AJ624021	AJ625244
AJ624021	AJ624065
AJ624021	AJ624686
AJ624021	AJ624836
286	AJ625181
286	AJ624194
286	AJ516766
286	AJ626255
286	3809
286	3754
286	AJ625330
286	AJ623440
286	AJ516641
286	AJ624646
286	AJ625297
286	AJ516627
286	AJ624802
286	AJ624802
286	AJ625905
286	AJ623379
286	AJ516710
AJ625361	AJ625915
AJ625361	AJ625874
AJ625361	AJ625361
AJ625361	AJ625505
AJ625361	AJ626230
AJ625361	AJ625915
AJ625361	AJ626230
AJ625361	AJ625495
3509	3812
3509	3682
3509	3655
3509	3809
AJ624833	AJ625367
AJ624833	AJ626172
AJ624833	3511
AJ624833	AJ625545
AJ624833	AJ626397
AJ624833	AJ625707
AJ624833	AJ626073
AJ624833	AJ624971
AJ624833	AJ626013
AJ624833	AJ625155
AJ624615	AJ625915
AJ624615	AJ625505
AJ624615	AJ625505
AJ624615	AJ625361
AJ624615	AJ624756
AJ624615	AJ624922
AJ624615	AJ625361
AJ624615	AJ624756
AJ624615	AJ625874
AJ624615	AJ625495
AJ624615	AJ624922
AJ624615	AJ625915
AJ624615	AJ626230
AJ624615	AJ626230
AJ623465	AJ624166
AJ623465	AJ624203
AJ623465	AJ624472
AJ623465	AJ624678
AJ623465	AJ624289
AJ623465	AJ625143
AJ623465	AJ624062
AJ623465	AJ625525
AJ623465	AJ623545
AJ623465	AJ624172
AJ623465	AJ625263
AJ623465	AJ624065
AJ623465	AJ624836
AJ623465	AJ624955
AJ623465	AJ625592
AJ623465	AJ623541
AJ623465	AJ624616
AJ623465	AJ625676
AJ623465	AJ624686
AJ623465	AJ625244
AJ623465	AJ623657
AJ623465	AJ623700
AJ623971	AJ624828
AJ623971	3631
AJ623971	AJ625681
AJ623971	AJ624836
AJ623971	AJ624068
AJ623971	AJ625263
AJ623971	AJ626304
AJ623971	AJ626449
AJ623971	AJ624821
AJ623971	AJ625639
AJ623971	AJ624455
AJ623808	AJ625361
AJ623808	AJ626230
AJ623808	AJ625505
AJ623808	AJ624607
AJ623808	AJ625495
AJ623808	AJ624615
AJ623808	AJ624922
AJ623808	AJ626230
AJ623808	AJ624756
AJ623808	AJ625915
AJ623808	AJ624756
AJ623808	AJ625361
AJ623808	AJ624922
AJ623808	AJ625505
AJ623808	AJ625874
AJ623808	AJ626073
AJ623808	AJ625495
AJ623808	AJ624615
AJ626255	3682
AJ626255	3809
AJ626255	3754
AJ626255	3655
AJ625263	AJ626449
AJ625263	AJ625525
AJ625263	AJ625592
AJ625263	AJ625734
AJ625263	AJ625676
AJ625263	AJ625612
AJ625824	3655
AJ625824	AJ626255
AJ625824	3809
AJ625824	3812
AJ625824	3509
AJ625824	3682
AJ623490	AJ624650
AJ623490	AJ625143
AJ623490	3626
AJ623490	AJ623545
AJ623490	AJ625582
AJ623490	3655
AJ623490	3812
AJ623490	3509
AJ623490	AJ624358
AJ623490	AJ624702
AJ623490	AJ625348
AJ623490	AJ624124
AJ623490	AJ625196
AJ623490	AJ624616
AJ623490	3546
AJ623490	AJ625824
AJ623490	AJ623840
AJ623490	3809
AJ623490	3682
AJ623490	AJ625181
AJ624068	AJ625681
AJ624068	AJ624323
AJ624068	AJ624299
AJ624068	AJ624455
AJ624068	AJ626417
AJ624068	3631
AJ624068	AJ624282
AJ624068	AJ624072
AJ624068	AJ624821
AJ625676	3811
AJ625676	3802
AJ625676	AJ625734
AJ624358	AJ625525
AJ624358	AJ624616
AJ624358	3802
AJ624358	3626
AJ624358	AJ625348
AJ624358	3812
AJ624358	AJ625143
AJ624358	AJ625196
AJ624358	2113
AJ624358	3655
AJ624358	AJ624702
AJ624358	3546
AJ624358	AJ624650
AJ623964	AJ625734
AJ623964	AJ625196
AJ623964	AJ625238
AJ623964	AJ624062
AJ623964	AJ624686
AJ623964	AJ625517
AJ623964	AJ624295
AJ623964	2113
AJ623964	AJ624124
AJ623964	AJ625676
AJ623964	AJ625143
AJ623964	AJ624678
AJ623964	AJ624955
AJ623964	3802
AJ623964	AJ625612
AJ623964	AJ625592
AJ623964	AJ625525
AJ623964	AJ626027
AJ623964	AJ625559
AJ623964	3811
AJ624646	AJ624802
AJ624646	AJ626255
AJ624646	3737
AJ624646	AJ624702
AJ624646	AJ625181
AJ624646	AJ625330
AJ624646	3809
AJ624646	3754
AJ624646	AJ625094
AJ624646	AJ625297
AJ624646	AJ625348
AJ624646	AJ625905
AJ624646	AJ624802
AJ624646	AJ626073
AJ624646	AJ625559
AJ624646	3655
AJ624172	AJ624686
AJ624172	AJ625244
AJ624172	AJ624678
AJ624172	AJ624472
AJ624172	AJ625263
AJ624172	AJ624836
AJ624172	AJ625525
AJ624172	AJ625592
AJ624172	AJ624289
AJ624172	AJ625676
AJ625582	3812
AJ625582	AJ625824
AJ625582	3655
AJ625582	AJ626255
AJ625582	3682
AJ625582	3509
AJ625582	3809
AJ516425	AJ624955
AJ516425	AJ625734
AJ516425	AJ624678
AJ516425	AJ516533
AJ516425	AJ625676
AJ516425	AJ625517
AJ516425	AJ623964
AJ516425	3802
AJ516425	AJ625244
AJ516425	AJ623465
AJ516425	AJ623861
AJ516425	AJ516697
AJ516425	AJ625592
AJ516425	AJ624836
AJ516425	AJ625263
AJ516425	AJ623941
AJ516425	AJ624062
AJ516425	AJ516626
AJ516425	AJ624021
AJ516425	AJ625238
AJ516425	AJ623657
AJ516425	AJ624686
AJ516425	AJ624065
AJ516425	AJ623700
AJ516425	AJ623595
AJ516425	AJ516827
AJ516425	AJ516707
AJ516425	2113
AJ516425	AJ624172
AJ516425	AJ624616
AJ516425	AJ625525
AJ516425	AJ516691
AJ516425	3811
AJ516425	AJ625612
AJ516425	AJ516784
AJ516425	AJ624472
AJ516425	AJ516766
AJ516425	AJ623335
AJ516425	AJ624289
AJ516425	AJ624203
AJ516425	AJ623541
AJ516691	AJ516825
AJ516691	AJ625734
AJ516691	AJ623657
AJ516691	AJ624295
AJ516691	AJ624062
AJ516691	AJ623861
AJ516691	3546
AJ516691	AJ623333
AJ516691	AJ626027
AJ516691	AJ623941
AJ516691	AJ623840
AJ516691	3802
AJ516691	AJ624686
AJ516691	AJ625517
AJ516691	AJ625676
AJ516691	AJ516697
AJ516691	AJ624124
AJ516691	AJ625592
AJ516691	AJ625196
AJ516691	AJ623964
AJ516691	AJ624678
AJ516691	AJ625559
AJ516691	AJ623545
AJ516691	3626
AJ516691	2113
AJ516691	AJ625525
AJ516691	AJ625143
AJ516691	AJ624955
AJ516691	AJ623700
AJ516691	AJ624358
AJ516691	AJ625612
AJ516691	AJ625238
AJ516691	AJ516766
AJ516691	AJ516784
AJ516691	3811
AJ625155	AJ625367
AJ625155	AJ626073
AJ625155	AJ626397
AJ625155	3511
AJ625155	AJ626172
AJ625155	AJ625707
AJ516583	AJ624124
AJ516583	AJ623333
AJ516583	AJ623840
AJ516583	AJ624091
AJ516583	AJ624275
AJ516583	3802
AJ516583	AJ624702
AJ516583	AJ516764
AJ516583	AJ623490
AJ516583	AJ626027
AJ516583	AJ624650
AJ516583	3812
AJ516583	AJ625196
AJ516583	AJ624358
AJ516583	AJ624194
AJ516583	AJ623545
AJ516583	AJ516766
AJ516583	AJ625181
AJ516583	AJ624616
AJ516583	3546
AJ516583	3809
AJ516583	AJ516825
AJ516583	AJ624802
AJ516583	AJ516691
AJ516583	AJ625559
AJ516583	3626
AJ516583	AJ625348
AJ516583	2113
AJ516583	AJ623861
AJ516583	AJ624802
AJ516583	3655
AJ516583	AJ624295
AJ516583	802
AJ516583	AJ625143
AJ623379	AJ625905
AJ623379	AJ625297
AJ623379	AJ624091
AJ623379	AJ624802
AJ623379	AJ625330
AJ623379	AJ625559
AJ623379	AJ624275
AJ623379	AJ624295
AJ623379	AJ624014
AJ623379	3754
AJ623379	AJ626255
AJ623379	AJ624646
AJ623379	AJ624194
AJ623379	AJ624702
AJ623379	802
AJ623379	AJ624802
AJ623379	AJ623823
AJ623379	3737
AJ623379	AJ626073
AJ623379	AJ623440
AJ623379	AJ625094
AJ623379	3809
AJ624282	AJ625681
AJ624282	AJ624455
AJ624282	AJ626417
AJ624282	AJ625375
AJ624282	AJ624299
AJ624282	AJ624323
AJ516710	AJ625181
AJ516710	AJ516766
AJ516710	AJ626255
AJ516710	AJ623440
AJ516710	AJ624194
AJ516710	AJ625582
AJ516710	AJ625824
AJ516710	3509
AJ516710	AJ625905
AJ516710	3655
AJ516710	AJ625330
AJ516710	3809
AJ516710	3682
AJ624299	AJ626417
AJ624299	AJ624455
AJ624299	AJ624821
AJ624299	AJ624323
AJ624299	AJ625375
AJ624299	AJ625639
AJ624299	AJ625681
AJ624607	AJ625874
AJ624607	AJ625495
AJ624607	AJ625505
AJ624607	AJ624922
AJ624607	AJ625361
AJ624607	AJ624756
AJ624607	AJ624615
AJ624607	AJ624615
AJ624607	AJ624922
AJ624607	AJ624756
AJ624607	AJ626230
AJ624607	AJ625915
AJ624607	AJ625915
AJ623700	AJ623941
AJ623700	AJ625612
AJ623700	AJ624021
AJ623700	AJ624836
AJ623700	2113
AJ623700	AJ623964
AJ623700	AJ625238
AJ623700	3802
AJ623700	AJ625517
AJ623700	AJ624289
AJ623700	AJ624065
AJ623700	AJ624955
AJ623700	AJ625525
AJ623700	AJ625263
AJ623700	AJ624062
AJ623700	3811
AJ623700	AJ625676
AJ623700	AJ625592
AJ623700	AJ625734
AJ623700	AJ624678
AJ623700	AJ624203
AJ623700	AJ623861
AJ623700	AJ625244
AJ623700	AJ624686
AJ626230	AJ626230
AJ625505	AJ626230
AJ625505	AJ625505
AJ625505	AJ625915
AJ625505	AJ626230
AJ625505	AJ625874
AJ625505	AJ625915
AJ516603	AJ625639
AJ516603	AJ626304
AJ516603	AJ624455
AJ516603	AJ624299
AJ516603	AJ623917
AJ516603	AJ624072
AJ516603	AJ624282
AJ516603	AJ624323
AJ516603	AJ625375
AJ516603	AJ624821
AJ516603	AJ624068
AJ516603	AJ623687
AJ516603	AJ516784
AJ516603	AJ625681
AJ516603	AJ626417
AJ516603	AJ623660
AJ624702	AJ624802
AJ624702	AJ625348
AJ624702	AJ626255
AJ624702	3509
AJ624702	3546
AJ624702	3809
AJ624702	3812
AJ624702	AJ625330
AJ624702	AJ625905
AJ624702	AJ625582
AJ624702	3655
AJ624702	AJ624802
AJ624702	3626
AJ624702	AJ625824
AJ624702	AJ625181
AJ624702	AJ625143
AJ624702	AJ625196
AJ624702	3682
AJ516359	AJ624289
AJ516359	AJ624828
AJ516359	AJ624472
AJ516359	AJ625263
AJ516359	AJ624172
AJ516359	AJ624836
AJ516359	AJ516766
AJ516359	AJ623335
AJ516359	AJ623465
AJ516359	AJ516425
AJ516359	AJ625676
AJ516359	AJ624678
AJ516359	AJ625525
AJ516359	AJ624065
AJ516359	AJ624686
AJ516359	AJ625592
AJ516359	AJ623541
AJ516359	AJ516827
AJ516359	AJ623657
AJ516359	AJ516626
AJ516359	AJ624616
AJ626304	AJ626449
AJ626304	3631
AJ516779	AJ625545
AJ516779	AJ626397
AJ516779	AJ625707
AJ516779	AJ623959
AJ516779	AJ624049
AJ516779	927
AJ516779	AJ624427
AJ516779	AJ623521
AJ516779	AJ624833
AJ516779	AJ625155
AJ516779	AJ624971
AJ516779	AJ624599
AJ516779	AJ624147
AJ516779	AJ626172
AJ516779	AJ624087
AJ516779	3511
AJ516779	AJ626073
AJ516779	AJ623413
AJ516779	AJ625367
AJ516779	AJ626013
AJ516779	AJ624065
AJ516779	AJ623992
AJ625612	AJ625734
AJ625612	3811
AJ625612	AJ625676
AJ625495	AJ625505
AJ625495	AJ625915
AJ625495	AJ626230
AJ625495	AJ626230
AJ625495	AJ625874
AJ625495	AJ625505
AJ624802	3655
AJ624802	3737
AJ624802	AJ624802
AJ624802	3809
AJ624802	AJ625330
AJ624802	AJ626255
AJ624802	AJ625297
AJ624802	3754
AJ624802	AJ625559
AJ624802	AJ625905
AJ624802	AJ625348
AJ624802	AJ625181
AJ624802	AJ625094
AJ625181	3809
AJ625181	AJ625582
AJ625181	3509
AJ625181	3655
AJ625181	AJ625348
AJ625181	3682
AJ625181	AJ626255
AJ625181	AJ625330
AJ625181	AJ625824
AJ625181	3812
AJ625181	AJ625905
AJ625681	AJ626304
AJ625681	AJ626417
AJ624836	AJ625244
AJ624836	AJ625263
AJ624836	AJ625676
AJ624836	AJ626449
AJ624836	AJ625525
AJ624836	AJ625592
AJ624289	AJ624678
AJ624289	AJ624358
AJ624289	AJ624686
AJ624289	AJ624472
AJ624289	2113
AJ624289	AJ624616
AJ624289	AJ625676
AJ624289	3626
AJ624289	AJ624955
AJ624289	AJ625592
AJ624289	3546
AJ624289	AJ625143
AJ624289	AJ625263
AJ624289	AJ625525
AJ624289	AJ624836
AJ624289	3802
AJ624289	AJ625196
AJ516766	AJ516827
AJ516766	AJ623545
AJ516766	AJ625263
AJ516766	AJ625244
AJ516766	AJ623840
AJ516766	AJ623964
AJ516766	AJ625517
AJ516766	3802
AJ516766	AJ625676
AJ516766	AJ623595
AJ516766	AJ625525
AJ516766	AJ626027
AJ516766	AJ623700
AJ516766	3626
AJ516766	AJ625143
AJ516766	AJ624686
AJ516766	AJ624172
AJ516766	AJ624616
AJ516766	AJ623941
AJ516766	AJ625612
AJ516766	AJ624124
AJ516766	3811
AJ516766	AJ624062
AJ516766	AJ624289
AJ516766	AJ623541
AJ516766	AJ624065
AJ516766	AJ625238
AJ516766	AJ625196
AJ516766	AJ624021
AJ516766	AJ624678
AJ516766	2113
AJ516766	AJ623861
AJ516766	AJ624358
AJ516766	AJ624472
AJ516766	AJ624203
AJ516766	AJ624955
AJ516766	AJ516784
AJ516766	AJ625734
AJ516766	AJ625592
AJ516766	AJ624166
AJ516766	AJ623465
AJ516766	AJ623657
AJ516766	3546
AJ516766	AJ624836
AJ516766	AJ623333
AJ516766	AJ516825
AJ516766	AJ623335
AJ625094	3754
AJ625094	AJ625905
AJ625094	AJ626073
AJ625094	3809
AJ625094	3737
AJ625094	AJ625559
AJ625094	AJ625330
AJ625094	AJ625297
AJ626073	3511
AJ626073	AJ626172
AJ626073	AJ626397
AJ623545	3546
AJ623545	AJ624702
AJ623545	AJ625525
AJ623545	AJ624616
AJ623545	3626
AJ623545	AJ625592
AJ623545	AJ623861
AJ623545	2113
AJ623545	AJ624289
AJ623545	AJ623964
AJ623545	AJ624166
AJ623545	AJ624650
AJ623545	3802
AJ623545	AJ625517
AJ623545	AJ625348
AJ623545	AJ624358
AJ623545	AJ624686
AJ623545	AJ623657
AJ623545	AJ625143
AJ623545	AJ623840
AJ623545	AJ624124
AJ623545	AJ625196
AJ623333	AJ623840
AJ623333	AJ624358
AJ623333	3802
AJ623333	2113
AJ623333	AJ625517
AJ623333	AJ626027
AJ623333	AJ625143
AJ623333	AJ624124
AJ623333	AJ623964
AJ623333	AJ625196
AJ623333	AJ624062
AJ623333	AJ623861
AJ623333	3626
AJ623333	AJ623545
AJ623333	AJ625238
AJ623333	AJ625559
AJ623333	3546
AJ624756	AJ626073
AJ624756	AJ624922
AJ624756	AJ626230
AJ624756	AJ625495
AJ624756	AJ625361
AJ624756	AJ625505
AJ624756	AJ625361
AJ624756	AJ624922
AJ624756	AJ626230
AJ624756	AJ625915
AJ624756	AJ625505
AJ624756	AJ625874
AJ624756	AJ625495
AJ624756	AJ624756
AJ623959	AJ624971
AJ623959	AJ626172
AJ623959	AJ624833
AJ623959	AJ626013
AJ623959	AJ625707
AJ623959	AJ626073
AJ623959	AJ624049
AJ623959	AJ624087
AJ623959	AJ624599
AJ624166	AJ624358
AJ624166	3802
AJ624166	3626
AJ624166	AJ625143
AJ624166	AJ624616
AJ624166	AJ625676
AJ624166	AJ625592
AJ624166	AJ624289
AJ624166	2113
AJ624166	AJ625196
AJ624166	AJ625525
AJ624166	AJ624686
AJ624166	3546
AJ624087	AJ624147
AJ624087	AJ625545
AJ624087	AJ625155
AJ624087	AJ624427
AJ624087	AJ625707
AJ624087	AJ626013
AJ624087	AJ624599
AJ624087	3511
AJ624087	AJ624971
AJ624087	AJ626397
AJ624087	AJ626073
AJ624087	AJ624833
AJ624087	AJ625367
AJ624087	AJ626172
AJ624650	3655
AJ624650	3626
AJ624650	3682
AJ624650	3509
AJ624650	AJ625196
AJ624650	3546
AJ624650	AJ624802
AJ624650	AJ625824
AJ624650	AJ625143
AJ624650	AJ625582
AJ624650	3809
AJ624650	3812
AJ624650	AJ625181
AJ624650	AJ625330
AJ624650	AJ624702
AJ624650	AJ625348
AJ624650	AJ624802
AJ624275	AJ624646
AJ624275	3655
AJ624275	AJ624802
AJ624275	AJ625905
AJ624275	AJ625330
AJ624275	AJ624802
AJ624275	3754
AJ624275	AJ625094
AJ624275	AJ626255
AJ624275	AJ624295
AJ624275	AJ625348
AJ624275	AJ625559
AJ624275	AJ625297
AJ624275	3737
AJ624275	AJ624702
AJ624275	3809
AJ516707	AJ625734
AJ516707	AJ623595
AJ516707	AJ623335
AJ516707	AJ625612
AJ516707	AJ624203
AJ516707	3811
AJ516707	AJ625525
AJ516707	AJ625238
AJ516707	AJ624021
AJ516707	AJ624678
AJ516707	AJ624686
AJ516707	AJ625263
AJ516707	AJ623465
AJ516707	AJ625592
AJ516707	AJ516827
AJ516707	AJ623941
AJ516707	AJ624065
AJ516707	AJ625676
AJ516707	AJ624836
AJ516707	AJ623541
AJ516707	AJ516784
AJ516707	AJ623657
AJ516707	AJ623700
AJ516707	AJ624955
AJ516707	AJ624062
AJ516707	AJ516766
AJ516707	AJ625244
AJ516363	AJ624971
AJ516363	927
AJ516363	AJ624599
AJ516363	AJ624065
AJ516363	AJ624049
AJ516363	AJ624833
AJ516363	AJ626013
AJ516363	AJ626397
AJ516363	AJ516737
AJ516363	AJ624147
AJ516363	AJ516409
AJ516363	3511
AJ516363	AJ625545
AJ516363	AJ623992
AJ516363	AJ624087
AJ516363	AJ516508
AJ516363	AJ625707
AJ516363	AJ626073
AJ516363	AJ516779
AJ516363	AJ624427
AJ516363	AJ623413
AJ516363	AJ516730
AJ516363	AJ625367
AJ623861	AJ623941
AJ623861	3546
AJ623861	AJ625525
AJ623861	AJ626027
AJ623861	2113
AJ623861	AJ624616
AJ623861	AJ625676
AJ623861	AJ623964
AJ623861	AJ624062
AJ623861	AJ624358
AJ623861	AJ624955
AJ623861	AJ625196
AJ623861	AJ625238
AJ623861	AJ624124
AJ623861	AJ625559
AJ623861	AJ624289
AJ623861	3802
AJ623861	AJ624166
AJ623861	AJ625592
AJ623861	AJ624686
AJ623861	AJ625517
AJ623861	3626
AJ623861	AJ625143
AJ623861	3811
AJ623861	AJ624678
AJ623660	AJ624282
AJ623660	AJ625639
AJ623660	AJ625375
AJ623660	AJ624068
AJ623660	3631
AJ623660	AJ623917
AJ623660	AJ624072
AJ623660	AJ623799
AJ623660	AJ626417
AJ623660	AJ625681
AJ623660	AJ624455
AJ623660	AJ623687
AJ623660	AJ624299
AJ623660	AJ624821
AJ623660	AJ624323
AJ623660	AJ623926
AJ625505	AJ626230
AJ625505	AJ626230
AJ625348	3682
AJ625348	3809
AJ625348	AJ625582
AJ625348	AJ625905
AJ625348	3626
AJ625348	3509
AJ625348	3812
AJ625348	3655
AJ625348	AJ626255
AJ625348	3546
AJ625348	AJ625824
AJ516409	AJ623413
AJ516409	AJ625367
AJ516409	AJ624971
AJ516409	3511
AJ516409	927
AJ516409	AJ626172
AJ516409	AJ626013
AJ516409	AJ624599
AJ516409	AJ623521
AJ516409	AJ516508
AJ516409	AJ624049
AJ516409	AJ624147
AJ516409	AJ626073
AJ516409	AJ624833
AJ516409	AJ625155
AJ516409	AJ624065
AJ516409	AJ516737
AJ516409	AJ625545
AJ516409	AJ623959
AJ516409	AJ623992
AJ516409	AJ626397
AJ516409	AJ624427
AJ516409	AJ624087
AJ516409	AJ516779
AJ516409	AJ516730
AJ516409	AJ625707
AJ623595	3811
AJ623595	AJ625244
AJ623595	AJ625238
AJ623595	AJ623657
AJ623595	AJ625612
AJ623595	AJ625592
AJ623595	AJ625517
AJ623595	AJ624836
AJ623595	AJ624062
AJ623595	AJ624203
AJ623595	AJ625263
AJ623595	AJ624686
AJ623595	AJ624021
AJ623595	AJ624678
AJ623595	AJ625676
AJ623595	AJ623941
AJ623595	AJ625734
AJ623595	AJ625525
AJ623595	AJ624065
AJ623595	AJ623700
AJ623595	AJ624955
AJ623521	AJ624599
AJ623521	3511
AJ623521	AJ626013
AJ623521	AJ625155
AJ623521	AJ624147
AJ623521	AJ626172
AJ623521	AJ624065
AJ623521	AJ623959
AJ623521	AJ624833
AJ623521	AJ624087
AJ623521	AJ624049
AJ623521	AJ623992
AJ623521	AJ626073
AJ623521	AJ624971
AJ623521	AJ625545
AJ516627	3809
AJ516627	AJ625905
AJ516627	AJ624802
AJ516627	AJ624802
AJ516627	AJ516641
AJ516627	AJ624091
AJ516627	3754
AJ516627	AJ625330
AJ516627	AJ516896
AJ516627	802
AJ516627	AJ624275
AJ516627	AJ624646
AJ516627	AJ625297
AJ516627	AJ624194
AJ516627	AJ623440
AJ516627	AJ516766
AJ516627	AJ626255
AJ516627	AJ624091
3754	3809
AJ516626	AJ624065
AJ516626	2113
AJ516626	AJ625525
AJ516626	AJ625592
AJ516626	3811
AJ516626	AJ623700
AJ516626	AJ623335
AJ516626	AJ624062
AJ516626	AJ624686
AJ516626	AJ516766
AJ516626	AJ624955
AJ516626	AJ625238
AJ516626	AJ624678
AJ516626	AJ623465
AJ516626	AJ516707
AJ516626	AJ623941
AJ516626	AJ625676
AJ516626	AJ623541
AJ516626	AJ624172
AJ516626	AJ624021
AJ516626	AJ625612
AJ516626	AJ624289
AJ516626	AJ516697
AJ516626	AJ625517
AJ516626	AJ623657
AJ516626	AJ624472
AJ516626	AJ624836
AJ516626	AJ624203
AJ516626	AJ625263
[truncated: 226 more rows]
